# Supplementary material for: Synergistic biodegradation of polyethylene by experimentally evolved bacterial biofilms
Source: ISME J. 2025 Oct 8;19(1):wraf223. doi: 10.1093/ismejo/wraf223 (PMC12596105; doi:10.1093/ismejo/wraf223)
Supplement: Dataset_S1_wraf223 [file dataset_s1_wraf223.zip]

Archive with 1 entries (1 files):
- Dataset_S1_wraf223.csv
