# Supplementary material for: Synergistic biodegradation of polyethylene by experimentally evolved bacterial biofilms
Source: ISME J. 2025 Oct 8;19(1):wraf223. doi: 10.1093/ismejo/wraf223 (PMC12596105; doi:10.1093/ismejo/wraf223)
Supplement: Dataset_S1_wraf223 [file dataset_s1_wraf223.zip › Dataset_S1_wraf223.csv]

Gene_id	Gene name	Gene description	FC(Treatment/Control)	Log2FC(Treatment/Control)	Pvalue	Padjust	Significant	Regulate	Gene Type	Biotype	PS1_1	PS1_2	PS1_3	PS2_1	PS2_2	PS2_3	Treatment	Control	GO_id	GO_term	KO_id	KO_name	Pathway_id	Pathway_definition
Pstu14405_RS06650	leuA	2-isopropylmalate synthase	38.746	5.27597500744	5.90554121499E-41	1.05591076924E-37	yes	up	ref_gene	mRNA	0.26	0.17	0.64	13.71	5.63	5.39	8.24333333333	0.356666666667	GO:0009098;GO:0005737;GO:0000287;GO:0003985;GO:0003852	BP:leucine biosynthetic process;CC:cytoplasm;MF:magnesium ion binding;MF:acetyl-CoA C-acetyltransferase activity;MF:2-isopropylmalate synthase activity;	K01649	leuA	map00620;map00290	Pyruvate metabolism;Valine, leucine and isoleucine biosynthesis
Pstu14405_RS03685	Pstu14405_RS03685	aldehyde dehydrogenase family protein	61.695	5.94707013535	2.09990707916E-40	1.87731692877E-37	yes	up	ref_gene	mRNA	0.26	0.18	0.35	5.89	13.56	11.21	10.22	0.263333333333	------	------	K00138	aldB	map00010;map00620	Glycolysis / Gluconeogenesis;Pyruvate metabolism
Pstu14405_RS19205	Pstu14405_RS19205	HU family DNA-binding protein	7.416	2.8907339739	1.54924409996E-33	9.23349483579E-31	yes	up	ref_gene	mRNA	29.57	27.48	57.69	217.68	189.96	196.85	201.496666667	38.2466666667	GO:0030527;GO:0003677	MF:structural constituent of chromatin;MF:DNA binding;	K05787	hupA	------	------
Pstu14405_RS12290	cspD	cold shock domain-containing protein CspD	5.840	2.54587899573	3.0800013673E-33	1.25175853285E-30	yes	up	ref_gene	mRNA	225.15	159.25	369.53	1039.52	960.79	1070.86	1023.72333333	251.31	GO:0006355;GO:0005829;GO:0003676;GO:0003677	BP:regulation of transcription, DNA-templated;CC:cytosol;MF:nucleic acid binding;MF:DNA binding;	K03704	cspA	------	------
Pstu14405_RS20540	ectB	diaminobutyrate--2-oxoglutarate transaminase	0.063	-3.98723833126	3.50044332453E-33	1.25175853285E-30	yes	down	ref_gene	mRNA	5.43	3.86	9	0.31	0.23	0.19	0.243333333333	6.09666666667	------	------	K00836	ectB	map00260	Glycine, serine and threonine metabolism
Pstu14405_RS02370	Pstu14405_RS02370	sodium:solute symporter family protein	6.159	2.62266840104	7.1233736536E-33	2.12276534877E-30	yes	up	ref_gene	mRNA	1.37	0.77	2.25	6.9	4.42	5.27	5.53	1.46333333333	------	------	K14393	actP	------	------
Pstu14405_RS07405	csrA	carbon storage regulator CsrA	5.224	2.38524226745	1.59861594746E-32	4.08332187722E-30	yes	up	ref_gene	mRNA	57.57	43.59	123.55	354.18	241.93	288.93	295.013333333	74.9033333333	GO:0043455;GO:1900190;GO:0009372;GO:0033103;GO:0030254;GO:0045947;GO:0045948;GO:0006402;GO:0006109;GO:0005737;GO:0005829;GO:0048027	BP:regulation of secondary metabolic process;BP:regulation of single-species biofilm formation;BP:quorum sensing;BP:protein secretion by the type VI secretion system;BP:protein secretion by the type III secretion system;BP:negative regulation of translational initiation;BP:positive regulation of translational initiation;BP:mRNA catabolic process;BP:regulation of carbohydrate metabolic process;CC:…	K03563	csrA	map02026;map02025;map02020;map05111	Biofilm formation - Escherichia coli;Biofilm formation - Pseudomonas aeruginosa;Two-component system;Biofilm formation - Vibrio cholerae
Pstu14405_RS02635	Pstu14405_RS02635	acyl-CoA dehydrogenase	7.474	2.90186608297	3.12381359341E-31	6.98172338127E-29	yes	up	ref_gene	mRNA	1.25	0.77	3.3	9.19	6.66	6.6	7.48333333333	1.77333333333	GO:0016627;GO:0050660	MF:oxidoreductase activity, acting on the CH-CH group of donors;MF:flavin adenine dinucleotide binding;	------	------	------	------
Pstu14405_RS21180	Pstu14405_RS21180	OprD family porin	6.813	2.76826256241	3.51556885703E-29	6.98426346263E-27	yes	up	ref_gene	mRNA	1.24	0.67	2.08	5.12	5.45	5.68	5.41666666667	1.33	------	------	------	------	------	------
Pstu14405_RS14700	Pstu14405_RS14700	molybdopterin-dependent oxidoreductase	7.884	2.97887252935	6.0526299538E-29	1.08221023574E-26	yes	up	ref_gene	mRNA	1.22	0.57	3	7.48	5.93	7.3	6.90333333333	1.59666666667	------	------	------	------	------	------
Pstu14405_RS07215	Pstu14405_RS07215	cytochrome ubiquinol oxidase subunit I	0.076	-3.72205328514	2.62575434962E-27	4.26804434284E-25	yes	down	ref_gene	mRNA	15.93	14.74	23.81	1.36	0.76	0.71	0.943333333333	18.16	GO:0019646;GO:0005886;GO:0070069;GO:0046872;GO:0009055	BP:aerobic electron transport chain;CC:plasma membrane;CC:cytochrome complex;MF:metal ion binding;MF:electron carrier activity;	K00425	cydA	map00190;map02020	Oxidative phosphorylation;Two-component system
Pstu14405_RS17390	Pstu14405_RS17390	class I SAM-dependent methyltransferase	20.180	4.33487801919	8.60024126311E-27	1.2814359482E-24	yes	up	ref_gene	mRNA	0.7	1.3	1.51	18.34	14.62	17.38	16.78	1.17	GO:0032259;GO:0008757	BP:methylation;MF:S-adenosylmethionine-dependent methyltransferase activity;	------	------	------	------
Pstu14405_RS00395	Pstu14405_RS00395	DASS family sodium-coupled anion symporter	0.204	-2.29334494805	9.98342225399E-27	1.3731045377E-24	yes	down	ref_gene	mRNA	34.87	23.17	68.14	6.58	3.72	5.45	5.25	42.06	GO:0016020;GO:0022857	CC:membrane;MF:transmembrane transporter activity;	K14445	------	------	------
Pstu14405_RS01035	Pstu14405_RS01035	biotin-independent malonate decarboxylase subunit beta	18.260	4.19057739883	1.2960150977E-26	1.65519642478E-24	yes	up	ref_gene	mRNA	0.46	0.24	0.5	7.06	3.06	4.42	4.84666666667	0.4	------	------	K13932	mdcD	------	------
Pstu14405_RS19285	Pstu14405_RS19285	peptidoglycan DD-metalloendopeptidase family protein	6.148	2.62012280509	1.18477041436E-25	1.41224633392E-23	yes	up	ref_gene	mRNA	0.89	0.68	1.8	4.11	4.27	4.13	4.17	1.12333333333	------	------	------	------	------	------
Pstu14405_RS03650	ppa	inorganic diphosphatase	0.234	-2.09601543894	7.58953509294E-25	8.48130546636E-23	yes	down	ref_gene	mRNA	54.76	36.88	116.15	10.22	9.47	9.87	9.85333333333	69.2633333333	GO:0006796;GO:0005737;GO:0000287;GO:0004427	BP:phosphate-containing compound metabolic process;CC:cytoplasm;MF:magnesium ion binding;MF:inorganic diphosphatase activity;	K01507	ppa	map00190	Oxidative phosphorylation
novel0011	-	hypothetical protein Psest_2441 [Pseudomonas stutzeri RCH2]	26.900	4.74951617269	1.22201722599E-24	1.28527458827E-22	yes	up	novel_gene	unknown	17.79	23.21	22.45	382.42	601.66	497.96	494.013333333	21.15	GO:0016020	CC:membrane;	------	------	------	------
Pstu14405_RS07690	Pstu14405_RS07690	SDR family oxidoreductase	7.289	2.86573455681	4.85585001127E-24	4.82347767786E-22	yes	up	ref_gene	mRNA	0.94	0.49	1.81	4.93	4.71	4.34	4.66	1.08	GO:0016491	MF:oxidoreductase activity;	------	------	------	------
Pstu14405_RS07210	cydP	cytochrome oxidase putative small subunit CydP	0.038	-4.71745364251	1.1004154779E-22	1.03554888131E-20	yes	down	ref_gene	mRNA	119.25	151.34	152.51	7.42	3.09	4.05	4.85333333333	141.033333333	GO:0016020	CC:membrane;	------	------	------	------
Pstu14405_RS08285	Pstu14405_RS08285	CTP synthase	0.235	-2.09192167027	1.01540283674E-21	9.07770136046E-20	yes	down	ref_gene	mRNA	7.89	6.15	16.35	1.67	1.23	1.47	1.45666666667	10.13	GO:0044210;GO:0006541;GO:0004359;GO:0003883;GO:0046872;GO:0005524	BP:'de novo' CTP biosynthetic process;BP:glutamine metabolic process;MF:glutaminase activity;MF:CTP synthase activity;MF:metal ion binding;MF:ATP binding;	K01937	pyrG	map00240;map01232	Pyrimidine metabolism;Nucleotide metabolism
Pstu14405_RS19280	Pstu14405_RS19280	outer membrane beta-barrel protein	3.789	1.92175525354	1.10995729697E-21	9.4504935571E-20	yes	up	ref_gene	mRNA	3.95	2.69	8.5	13.38	10.23	10.86	11.49	5.04666666667	------	------	------	------	------	------
Pstu14405_RS02975	Pstu14405_RS02975	hypothetical protein	4.718	2.23828846448	2.31323378568E-21	1.88002818582E-19	yes	up	ref_gene	mRNA	3.15	1.43	5.27	11.47	7.37	9.1	9.31333333333	3.28333333333	------	------	------	------	------	------
Pstu14405_RS02165	Pstu14405_RS02165	YceI family protein	0.192	-2.37717976172	3.95055368604E-20	3.07112608289E-18	yes	down	ref_gene	mRNA	16.66	10.04	27.44	2.66	2	1.95	2.20333333333	18.0466666667	GO:0042597	CC:periplasmic space;	------	------	------	------
Pstu14405_RS19180	Pstu14405_RS19180	CaiB/BaiF CoA-transferase family protein	17.415	4.12229430963	1.44769528558E-19	1.07853298776E-17	yes	up	ref_gene	mRNA	0.42	0.16	1.52	6.55	3.51	8.82	6.29333333333	0.7	GO:0016740	MF:transferase activity;	K01041	gcdG	map00310	Lysine degradation
Pstu14405_RS19850	Pstu14405_RS19850	glycogen/starch/alpha-glucan phosphorylase	6.686	2.74112309076	2.60386008195E-19	1.86228073061E-17	yes	up	ref_gene	mRNA	0.18	0.09	0.32	1	0.65	0.72	0.79	0.196666666667	------	------	K00688	glgP	map02026;map00500;map04922;map04910;map04217;map04931	Biofilm formation - Escherichia coli;Starch and sucrose metabolism;Glucagon signaling pathway;Insulin signaling pathway;Necroptosis;Insulin resistance
Pstu14405_RS01055	madL	malonate transporter subunit MadL	18.227	4.18797406806	4.50923848899E-19	3.10096862243E-17	yes	up	ref_gene	mRNA	0.67	0.38	1.55	16.26	6.95	6.99	10.0666666667	0.866666666667	GO:0016020	CC:membrane;	------	------	------	------
Pstu14405_RS01040	mdcE	biotin-independent malonate decarboxylase subunit gamma	24.785	4.63136757106	1.10041247642E-18	7.28717595499E-17	yes	up	ref_gene	mRNA	0.64	0.09	0.34	8.52	3.39	5.66	5.85666666667	0.356666666667	GO:0005975;GO:0016740	BP:carbohydrate metabolic process;MF:transferase activity;	K13933	mdcE	------	------
Pstu14405_RS01575	Pstu14405_RS01575	c-type cytochrome	0.185	-2.4373271798	2.66315786164E-18	1.70061652022E-16	yes	down	ref_gene	mRNA	20.13	17.53	42.51	2.87	3.38	2.92	3.05666666667	26.7233333333	GO:0042597;GO:0005506;GO:0020037;GO:0009055	CC:periplasmic space;MF:iron ion binding;MF:heme binding;MF:electron carrier activity;	------	------	------	------
Pstu14405_RS16580	Pstu14405_RS16580	cell division protein FtsQ/DivIB	5.625	2.49185617671	5.35175753406E-18	3.29963533479E-16	yes	up	ref_gene	mRNA	1.94	1.09	5.35	9.39	8.95	7.78	8.70666666667	2.79333333333	GO:0090529;GO:0043093;GO:0032153;GO:0005886	BP:cell septum assembly;BP:FtsZ-dependent cytokinesis;CC:cell division site;CC:plasma membrane;	K03589	ftsQ	map04112	Cell cycle - Caulobacter
Pstu14405_RS00305	desA	delta-9 fatty acid desaturase DesA	4.499	2.1695630015	1.32396234759E-17	7.89081559162E-16	yes	up	ref_gene	mRNA	1.02	0.58	2.11	3.43	2.66	3.7	3.26333333333	1.23666666667	------	------	K00507	desC	map04936;map04152;map01040;map03320;map04212	Alcoholic liver disease;AMPK signaling pathway;Biosynthesis of unsaturated fatty acids;PPAR signaling pathway;Longevity regulating pathway - worm
Pstu14405_RS11055	pqqA	pyrroloquinoline quinone precursor peptide PqqA	13.481	3.7528527074	1.41145582977E-16	8.14091297946E-15	yes	up	ref_gene	mRNA	26.08	6.4	58.08	362.19	333.31	190.59	295.363333333	30.1866666667	GO:0018189	BP:pyrroloquinoline quinone biosynthetic process;	K06135	pqqA	------	------
Pstu14405_RS12780	Pstu14405_RS12780	RND family transporter	6.272	2.64896255116	1.70434300588E-16	9.52301654533E-15	yes	up	ref_gene	mRNA	1.88	1.42	3.15	6.04	8.84	10.23	8.37	2.15	------	------	K07003	------	------	------
Pstu14405_RS13740	Pstu14405_RS13740	chemotaxis protein CheA	0.173	-2.53228592864	2.11916708358E-16	1.1482032562E-14	yes	down	ref_gene	mRNA	1.6	1.04	2.77	0.23	0.2	0.15	0.193333333333	1.80333333333	------	------	K03407	cheA	map02030;map02020	Bacterial chemotaxis;Two-component system
Pstu14405_RS02695	bioB	biotin synthase BioB	4.964	2.31157649426	5.84342385004E-16	3.07295348349E-14	yes	up	ref_gene	mRNA	1.88	1.27	3.71	10.07	4.56	6.52	7.05	2.28666666667	GO:0009102;GO:0004076;GO:0005506;GO:0051537;GO:0051539	BP:biotin biosynthetic process;MF:biotin synthase activity;MF:iron ion binding;MF:2 iron, 2 sulfur cluster binding;MF:4 iron, 4 sulfur cluster binding;	K01012	bioB	map00780	Biotin metabolism
Pstu14405_RS04705	zwf	glucose-6-phosphate dehydrogenase	32.245	5.01098951774	8.19237503434E-16	4.18513330326E-14	yes	up	ref_gene	mRNA	0.55	0.65	0.71	3.69	18.5	19.83	14.0066666667	0.636666666667	GO:0006098;GO:0006006;GO:0004345;GO:0050661	BP:pentose-phosphate shunt;BP:glucose metabolic process;MF:glucose-6-phosphate dehydrogenase activity;MF:NADP binding;	K00036	zwf	map00030;map00480;map05415;map05230	Pentose phosphate pathway;Glutathione metabolism;Diabetic cardiomyopathy;Central carbon metabolism in cancer
Pstu14405_RS07205	Pstu14405_RS07205	putative natural product biosynthesis protein	0.161	-2.63426172488	1.35765367546E-15	6.74301325481E-14	yes	down	ref_gene	mRNA	15.6	15.25	26.82	2.1	1.97	2.17	2.08	19.2233333333	------	------	------	------	------	------
Pstu14405_RS14520	wrbA	NAD(P)H:quinone oxidoreductase	0.079	-3.66040385072	2.01790949344E-15	9.75141128183E-14	yes	down	ref_gene	mRNA	6.9	6.38	9.46	0.52	0.34	0.42	0.426666666667	7.58	GO:0050661;GO:0050660;GO:0051287;GO:0008753;GO:0050136;GO:0010181;GO:0003955	MF:NADP binding;MF:flavin adenine dinucleotide binding;MF:NAD binding;MF:NADPH dehydrogenas;MF:NADH dehydrogenas;MF:FMN binding;MF:NA;	K03809	wrbA	map00130	Ubiquinone and other terpenoid-quinone biosynthesis
Pstu14405_RS05055	carA	glutamine-hydrolyzing carbamoyl-phosphate synthase small subunit	0.200	-2.32450212694	2.87534540507E-15	1.35292568007E-13	yes	down	ref_gene	mRNA	31.39	28.8	47.31	4.9	4.57	4.9	4.79	35.8333333333	GO:0006207;GO:0006541;GO:0006526;GO:0044205;GO:0004088;GO:0005524	BP:'de novo' pyrimidine nucleobase biosynthetic process;BP:glutamine metabolic process;BP:arginine biosynthetic process;BP:'de novo' UMP biosynthetic process;MF:carbamoyl-phosphate synthas;MF:ATP binding;	K01956	carA	map00240;map00250	Pyrimidine metabolism;Alanine, aspartate and glutamate metabolism
Pstu14405_RS07220	cydB	cytochrome d ubiquinol oxidase subunit II	0.064	-3.96205312628	3.54256601613E-15	1.62413026586E-13	yes	down	ref_gene	mRNA	6.32	5.54	8.91	0.55	0.3	0.09	0.313333333333	6.92333333333	GO:0005886	CC:plasma membrane;	K00426	cydB	map00190;map02020	Oxidative phosphorylation;Two-component system
Pstu14405_RS04720	Pstu14405_RS04720	NADP-dependent glyceraldehyde-3-phosphate dehydrogenase	22.119	4.46723428278	5.33298943728E-15	2.38384627846E-13	yes	up	ref_gene	mRNA	0.51	0.52	0.84	2.68	12.74	10.84	8.75333333333	0.623333333333	GO:0071704;GO:0016620	BP:organic substance metabolic process;MF:oxidoreductase activity, acting on the aldehyde or oxo group of donors, NAD or NADP as acceptor;	K00131	gapN	map00010;map00030	Glycolysis / Gluconeogenesis;Pentose phosphate pathway
Pstu14405_RS00705	ctaD	cytochrome c oxidase subunit I	12.258	3.61563897218	6.72988301934E-15	2.93488557038E-13	yes	up	ref_gene	mRNA	0.52	0.19	0.84	1.8	4.87	3.86	3.51	0.516666666667	------	------	K02274	coxA	map00190	Oxidative phosphorylation
Pstu14405_RS12275	infA	translation initiation factor IF-1	0.271	-1.88113094898	9.72803970383E-15	4.14136547392E-13	yes	down	ref_gene	mRNA	119.58	97.08	209.64	33.65	22.43	30.63	28.9033333333	142.1	GO:0005737;GO:0005829;GO:0043022;GO:0003743;GO:0019843	CC:cytoplasm;CC:cytosol;MF:ribosome binding;MF:translation initiation factor activity;MF:rRNA binding;	K02518	infA	------	------
Pstu14405_RS18945	Pstu14405_RS18945	CoA-acylating methylmalonate-semialdehyde dehydrogenase	17.000	4.08747015595	1.49057975383E-14	6.19803860429E-13	yes	up	ref_gene	mRNA	0.66	0.29	1.77	17.43	3.06	5.94	8.81	0.906666666667	GO:0071704;GO:0004491	BP:organic substance metabolic process;MF:methylmalonate-semialdehyde dehydrogenas;	K00140	mmsA	map00280;map00640;map00410;map00562	Valine, leucine and isoleucine degradation;Propanoate metabolism;beta-Alanine metabolism;Inositol phosphate metabolism
Pstu14405_RS10670	acnD	Fe/S-dependent 2-methylisocitrate dehydratase AcnD	4.489	2.1663673359	2.02181668363E-14	8.21592779622E-13	yes	up	ref_gene	mRNA	0.77	0.57	0.97	2.58	2.02	2.27	2.29	0.77	GO:0019679;GO:0047780;GO:0003994;GO:0046872;GO:0051539	BP:propionate metabolic process, methylcitrate cycle;MF:citrate dehydratase activity;MF:aconitate hydratase activity;MF:metal ion binding;MF:4 iron, 4 sulfur cluster binding;	K20455	acnD	map00640	Propanoate metabolism
Pstu14405_RS12925	Pstu14405_RS12925	ABC transporter substrate-binding protein	26.481	4.72689041827	2.34194287721E-14	9.30531969877E-13	yes	up	ref_gene	mRNA	0.23	0.12	0.36	3.61	6.3	1.01	3.64	0.236666666667	------	------	K17315	gtsA	map02010	ABC transporters
Pstu14405_RS18085	tuf	elongation factor Tu	0.344	-1.53816554225	3.03936166393E-14	1.18053501659E-12	yes	down	ref_gene	mRNA	181.14	109.27	377.23	43.66	44.67	45.39	44.5733333333	222.546666667	GO:0005737;GO:0097216;GO:0003746;GO:0003924;GO:0005525	CC:cytoplasm;MF:guanosine tetraphosphate binding;MF:translation elongation factor activity;MF:GTPase activity;MF:GTP binding;	K02358	tuf	map04626	Plant-pathogen interaction
Pstu14405_RS00985	Pstu14405_RS00985	DUF1850 domain-containing protein	12.689	3.66548787722	3.1031960727E-14	1.18053501659E-12	yes	up	ref_gene	mRNA	3.42	2.32	3.88	15.85	41.47	24.43	27.25	3.20666666667	------	------	------	------	------	------
novel0012	-	hypothetical protein Psest_2441 [Pseudomonas stutzeri RCH2]	8.474	3.08299359137	4.28899873374E-14	1.59765202832E-12	yes	up	novel_gene	unknown	56.56	55.62	53.35	368.92	419.98	408.59	399.163333333	55.1766666667	GO:0016020	CC:membrane;	------	------	------	------
Pstu14405_RS17180	rpsT	30S ribosomal protein S20	0.366	-1.45001494748	5.81393285261E-14	2.12149223275E-12	yes	down	ref_gene	mRNA	859.26	588.4	1957.68	310.58	267.54	274.6	284.24	1135.11333333	GO:0006412;GO:1990904;GO:0005840;GO:0003735;GO:0019843	BP:translation;CC:ribonucleoprotein complex;CC:ribosome;MF:structural constituent of ribosome;MF:rRNA binding;	K02968	rpsT	map03010	Ribosome
Pstu14405_RS17900	rpsM	30S ribosomal protein S13	0.328	-1.60903904488	7.81167760697E-14	2.79345591225E-12	yes	down	ref_gene	mRNA	69.76	47.86	114.85	17.22	14.29	18	16.5033333333	77.49	GO:0006412;GO:0005840;GO:1990904;GO:0000049;GO:0019843;GO:0003735	BP:translation;CC:ribosome;CC:ribonucleoprotein complex;MF:tRNA binding;MF:rRNA binding;MF:structural constituent of ribosome;	K02952	rpsM	map03010	Ribosome
Pstu14405_RS13760	fleN	flagellar synthesis regulator FleN	0.225	-2.15441743452	1.27641345984E-13	4.42444383904E-12	yes	down	ref_gene	mRNA	14.32	8.82	22.44	3.31	1.54	1.77	2.20666666667	15.1933333333	GO:0005524	MF:ATP binding;	K04562	flhG	------	------
Pstu14405_RS13110	Pstu14405_RS13110	VWA domain-containing protein	5.505	2.46068820325	1.28675100464E-13	4.42444383904E-12	yes	up	ref_gene	mRNA	0.35	0.2	0.94	1.96	1.25	1.49	1.56666666667	0.496666666667	------	------	K09989	------	------	------
Pstu14405_RS06555	ndk	nucleoside-diphosphate kinase	0.220	-2.18540015217	1.31985056609E-13	4.45262794749E-12	yes	down	ref_gene	mRNA	19.35	13.18	40.75	2.74	3.15	4.05	3.31333333333	24.4266666667	GO:0006228;GO:0006241;GO:0016310;GO:0006183;GO:0005737;GO:0004519;GO:0004550;GO:0005524;GO:0046872	BP:UTP biosynthetic process;BP:CTP biosynthetic process;BP:phosphorylation;BP:GTP biosynthetic process;CC:cytoplasm;MF:endonuclease activity;MF:nucleoside diphosphate kinase activity;MF:ATP binding;MF:metal ion binding;	K00940	ndk	map00240;map01232;map04016;map00983;map00230	Pyrimidine metabolism;Nucleotide metabolism;MAPK signaling pathway - plant;Drug metabolism - other enzymes;Purine metabolism
Pstu14405_RS09000	Pstu14405_RS09000	TRAP transporter substrate-binding protein	8.669	3.1158502813	1.94096252629E-13	6.42674258704E-12	yes	up	ref_gene	mRNA	0.21	0.17	0.29	1.66	1.07	1.02	1.25	0.223333333333	GO:0055085;GO:0071702;GO:0030288	BP:transmembrane transport;BP:organic substance transport;CC:outer membrane-bounded periplasmic space;	K11688	dctP	map02020	Two-component system
Pstu14405_RS19590	Pstu14405_RS19590	alpha/beta hydrolase	14.651	3.87296859445	2.19336057237E-13	7.13041582435E-12	yes	up	ref_gene	mRNA	0.26	0.23	0.88	1.61	4.03	5.51	3.71666666667	0.456666666667	GO:0016787	MF:hydrolase activity;	------	------	------	------
Pstu14405_RS20550	thpD	ectoine hydroxylase	0.100	-3.32293839962	2.6471414591E-13	8.45194451584E-12	yes	down	ref_gene	mRNA	2.13	1.68	3.93	0.23	0.15	0.12	0.166666666667	2.58	GO:0016706;GO:0046872	MF:oxidoreductase activity, acting on paired donors, with incorporation or reduction of molecular oxygen, 2-oxoglutarate as one donor, and incorporation of one atom each of oxygen into both donors;MF:metal ion binding;	K10674	ectD	map00260	Glycine, serine and threonine metabolism
Pstu14405_RS18015	rpsJ	30S ribosomal protein S10	0.270	-1.88925688763	3.13194559621E-13	9.82441881757E-12	yes	down	ref_gene	mRNA	605.83	479.5	1003.76	129.37	133.31	158.38	140.353333333	696.363333333	GO:0006412;GO:0015935;GO:1990904;GO:0005840;GO:0000049;GO:0003735	BP:translation;CC:small ribosomal subunit;CC:ribonucleoprotein complex;CC:ribosome;MF:tRNA binding;MF:structural constituent of ribosome;	K02946	rpsJ	map03010	Ribosome
Pstu14405_RS15565	Pstu14405_RS15565	cold-shock protein	0.287	-1.80198013288	3.65258550407E-13	1.12600394505E-11	yes	down	ref_gene	mRNA	1024.14	832.95	1816.32	234.99	252.86	259.39	249.08	1224.47	GO:0005829;GO:0003676;GO:0003677	CC:cytosol;MF:nucleic acid binding;MF:DNA binding;	K03704	cspA	------	------
Pstu14405_RS10040	Pstu14405_RS10040	acyl-CoA dehydrogenase family protein	5.608	2.48752495975	3.85522912441E-13	1.1683304533E-11	yes	up	ref_gene	mRNA	0.44	0.18	0.61	1.35	1.21	1.57	1.37666666667	0.41	GO:0003995;GO:0050660	MF:acyl-CoA dehydrogenase activity;MF:flavin adenine dinucleotide binding;	------	------	------	------
Pstu14405_RS04710	pgl	6-phosphogluconolactonase	25.282	4.66004054422	3.9385505265E-13	1.1736880569E-11	yes	up	ref_gene	mRNA	0.22	0.38	0.46	1.91	6.4	9.66	5.99	0.353333333333	------	------	K01057	pgl	map00030	Pentose phosphate pathway
Pstu14405_RS04440	nosZ	TAT-dependent nitrous-oxide reductase	0.069	-3.85946315431	4.00889831081E-13	1.17506724258E-11	yes	down	ref_gene	mRNA	8.74	8.47	5.47	0.45	0.48	0.27	0.4	7.56	GO:0019333;GO:0015677;GO:0016020;GO:0042597;GO:0004129;GO:0050304;GO:0005509;GO:0005507	BP:denitrification pathway;BP:copper ion import;CC:membrane;CC:periplasmic space;MF:cytochrome-c oxidase activity;MF:nitrous-oxide reductase activity;MF:calcium ion binding;MF:copper ion binding;	K00376	nosZ	map00910	Nitrogen metabolism
Pstu14405_RS10060	Pstu14405_RS10060	CoA-acylating methylmalonate-semialdehyde dehydrogenase	4.193	2.06812547963	4.37699684562E-13	1.2622694129E-11	yes	up	ref_gene	mRNA	0.47	0.38	1.4	2.05	1.54	1.83	1.80666666667	0.75	GO:0071704;GO:0004491	BP:organic substance metabolic process;MF:methylmalonate-semialdehyde dehydrogenas;	K00140	mmsA	map00280;map00640;map00410;map00562	Valine, leucine and isoleucine degradation;Propanoate metabolism;beta-Alanine metabolism;Inositol phosphate metabolism
Pstu14405_RS19185	Pstu14405_RS19185	acyl-CoA dehydrogenase	10.313	3.36640382994	4.52460054574E-13	1.28412472631E-11	yes	up	ref_gene	mRNA	1.25	0.55	5.35	17.7	6.57	13.27	12.5133333333	2.38333333333	GO:0003995;GO:0050660;GO:0004085	MF:acyl-CoA dehydrogenase activity;MF:flavin adenine dinucleotide binding;MF:butyryl-CoA dehydrogenase activity;	K00252	gcdH	map00362;map00310;map00380;map00071	Benzoate degradation;Lysine degradation;Tryptophan metabolism;Fatty acid degradation
Pstu14405_RS21035	Pstu14405_RS21035	cytochrome c	0.167	-2.57781048213	5.00340411332E-13	1.39782602416E-11	yes	down	ref_gene	mRNA	11.43	8.48	17.82	1.68	1.08	1.53	1.43	12.5766666667	GO:0042597;GO:0005506;GO:0020037;GO:0009055	CC:periplasmic space;MF:iron ion binding;MF:heme binding;MF:electron carrier activity;	------	------	------	------
Pstu14405_RS20165	Pstu14405_RS20165	TRAP transporter substrate-binding protein	3.506	1.80962874874	8.17636281352E-13	2.2491287247E-11	yes	up	ref_gene	mRNA	1.63	1.04	3.39	5.73	3.25	3.89	4.29	2.02	GO:0055085;GO:0071702;GO:0031317;GO:0046872	BP:transmembrane transport;BP:organic substance transport;CC:tripartite ATP-independent periplasmic transporter complex;MF:metal ion binding;	------	------	------	------
Pstu14405_RS09055	Pstu14405_RS09055	TRAP transporter substrate-binding protein	4.200	2.07029937662	9.48311269537E-13	2.56906143929E-11	yes	up	ref_gene	mRNA	0.74	0.48	1.15	2.63	1.82	1.85	2.1	0.79	GO:0055085;GO:0071702;GO:0030288	BP:transmembrane transport;BP:organic substance transport;CC:outer membrane-bounded periplasmic space;	K11688	dctP	map02020	Two-component system
Pstu14405_RS03675	Pstu14405_RS03675	ethanolamine ammonia-lyase subunit EutB	10.402	3.37883129325	1.04136445001E-12	2.77904423375E-11	yes	up	ref_gene	mRNA	0.18	0.08	0.28	0.95	1.53	0.76	1.08	0.18	------	------	K03735	eutB	map00564	Glycerophospholipid metabolism
Pstu14405_RS10160	Pstu14405_RS10160	FdhF/YdeP family oxidoreductase	21.053	4.39593292355	1.45182530152E-12	3.8174465281E-11	yes	up	ref_gene	mRNA	0.04	0.01	0.07	0.22	0.47	0.71	0.466666666667	0.04	------	------	------	------	------	------
Pstu14405_RS03300	hemL	glutamate-1-semialdehyde 2%2C1-aminomutase	0.269	-1.89203537378	1.52031424363E-12	3.93959690959E-11	yes	down	ref_gene	mRNA	5.54	3.82	10.06	0.97	1.19	1.01	1.05666666667	6.47333333333	------	------	K01845	hemL	map00860	Porphyrin metabolism
Pstu14405_RS00695	Pstu14405_RS00695	cytochrome c oxidase subunit 3	6.800	2.76561856577	2.36999995464E-12	6.05365702701E-11	yes	up	ref_gene	mRNA	0.43	0.21	0.77	1.5	2.24	1.86	1.86666666667	0.47	GO:0019646;GO:0005886;GO:0004129	BP:aerobic electron transport chain;CC:plasma membrane;MF:cytochrome-c oxidase activity;	K02276	coxC	map00190	Oxidative phosphorylation
Pstu14405_RS10015	Pstu14405_RS10015	acyl-CoA dehydrogenase	23.205	4.53638901827	4.0291088491E-12	1.01465445383E-10	yes	up	ref_gene	mRNA	0.05	0.03	0.05	0.53	0.61	0.71	0.616666666667	0.0433333333333	------	------	K00248	bcd	map00640;map00280;map00410;map00071;map00650	Propanoate metabolism;Valine, leucine and isoleucine degradation;beta-Alanine metabolism;Fatty acid degradation;Butanoate metabolism
Pstu14405_RS11045	Pstu14405_RS11045	aldehyde dehydrogenase family protein	9.135	3.19143311492	4.24643763196E-12	1.05453201194E-10	yes	up	ref_gene	mRNA	0.07	0.1	0.13	0.75	0.46	0.62	0.61	0.1	GO:0071704;GO:0016620	BP:organic substance metabolic process;MF:oxidoreductase activity, acting on the aldehyde or oxo group of donors, NAD or NADP as acceptor;	K00138	aldB	map00010;map00620	Glycolysis / Gluconeogenesis;Pyruvate metabolism
Pstu14405_RS03680	eat	ethanolamine permease	9.397	3.23222638159	4.82363785468E-12	1.18146088824E-10	yes	up	ref_gene	mRNA	0.18	0.08	0.34	0.63	1.31	1.28	1.07333333333	0.2	------	------	K16238	eat	------	------
Pstu14405_RS17895	rpsK	30S ribosomal protein S11	0.299	-1.74213081996	4.90519024125E-12	1.18520002045E-10	yes	down	ref_gene	mRNA	98.06	67.69	174.65	19.18	21.36	25.78	22.1066666667	113.466666667	GO:0006412;GO:0005840;GO:1990904;GO:0022627;GO:0019843;GO:0003735	BP:translation;CC:ribosome;CC:ribonucleoprotein complex;CC:cytosolic small ribosomal subunit;MF:rRNA binding;MF:structural constituent of ribosome;	K02948	rpsK	map03010	Ribosome
novel0021	-	MULTISPECIES: 50S ribosomal protein L27 [Pseudomonas]	0.236	-2.08180912792	5.50084644523E-12	1.31140179254E-10	yes	down	novel_gene	unknown	83.8	43.22	143.73	13.15	13.65	18.23	15.01	90.25	GO:0006412;GO:1990904;GO:0005840;GO:0003735	BP:translation;CC:ribonucleoprotein complex;CC:ribosome;MF:structural constituent of ribosome;	K02899	rpmA	map03010	Ribosome
Pstu14405_RS13750	Pstu14405_RS13750	chemotaxis response regulator CheY	0.188	-2.40901758742	5.70497939928E-12	1.3421714692E-10	yes	down	ref_gene	mRNA	21.9	12.05	33.36	4.58	1.51	2.54	2.87666666667	22.4366666667	------	------	K03413	cheY	map02030;map02020	Bacterial chemotaxis;Two-component system
Pstu14405_RS05725	Pstu14405_RS05725	integrase domain-containing protein	3.406	1.76795457031	9.14432598928E-12	2.1233837492E-10	yes	up	ref_gene	mRNA	1.2	0.91	1.98	3.25	2.63	2.94	2.94	1.36333333333	GO:0006310;GO:0015074;GO:0003677	BP:DNA recombination;BP:DNA integration;MF:DNA binding;	------	------	------	------
Pstu14405_RS08745	Pstu14405_RS08745	acyl-CoA dehydrogenase	0.240	-2.06039112591	9.67462313532E-12	2.21772130333E-10	yes	down	ref_gene	mRNA	1.67	1.28	3.06	0.4	0.19	0.33	0.306666666667	2.00333333333	------	------	K06445	fadE	map00071	Fatty acid degradation
Pstu14405_RS04655	Pstu14405_RS04655	anaerobic ribonucleoside-triphosphate reductase activating protein	0.104	-3.26860591433	1.90263631205E-11	4.30621990626E-10	yes	down	ref_gene	mRNA	3.69	3.01	4.78	0.4	0.16	0.28	0.28	3.82666666667	GO:0003824;GO:0046872;GO:0051539	MF:catalytic activity;MF:metal ion binding;MF:4 iron, 4 sulfur cluster binding;	K04069	pflA	------	------
Pstu14405_RS20780	Pstu14405_RS20780	hydrogen peroxide-inducible genes activator	0.246	-2.02459846798	2.60255073745E-11	5.8167008982E-10	yes	down	ref_gene	mRNA	5.06	3.97	10.39	1.49	0.74	0.81	1.01333333333	6.47333333333	GO:0006351;GO:0003700;GO:0003677	BP:transcription, DNA-templated;MF:transcription factor activity, sequence-specific DNA binding;MF:DNA binding;	K04761	oxyR	map02026	Biofilm formation - Escherichia coli
Pstu14405_RS03745	hfq	RNA chaperone Hfq	0.328	-1.60659083047	3.06185152657E-11	6.75875374014E-10	yes	down	ref_gene	mRNA	425.59	298.61	855.76	120.32	134.47	118.11	124.3	526.653333333	GO:0006355;GO:0003723	BP:regulation of transcription, DNA-templated;MF:RNA binding;	K03666	hfq	map03018;map02024;map05111	RNA degradation;Quorum sensing;Biofilm formation - Vibrio cholerae
Pstu14405_RS01030	Pstu14405_RS01030	malonate decarboxylase subunit delta	43.961	5.45814422556	4.02647824813E-11	8.77968671665E-10	yes	up	ref_gene	mRNA	0.57	0.28	0.34	15.09	10.82	15.01	13.64	0.396666666667	GO:0005737;GO:0000036	CC:cytoplasm;MF:ACP phosphopantetheine attachment site binding involved in fatty acid biosynthetic process;	K13931	mdcC	------	------
Pstu14405_RS14175	Pstu14405_RS14175	Na(+)-translocating NADH-quinone reductase subunit A	0.231	-2.11569080889	4.60540594646E-11	9.92104317141E-10	yes	down	ref_gene	mRNA	2.16	1.56	3.67	0.31	0.37	0.37	0.35	2.46333333333	GO:0006814;GO:0016655	BP:sodium ion transport;MF:oxidoreductase activity, acting on NA;	K00346	nqrA	------	------
novel0005	-	hypothetical protein [Pseudomonas sp. HMP271]	6.322	2.66030287018	5.07194647712E-11	1.07078114263E-9	yes	up	novel_gene	unknown	69.66	51.74	49.04	373.84	256.16	320.14	316.713333333	56.8133333333	------	------	------	------	------	------
Pstu14405_RS04765	malF	maltose ABC transporter permease MalF	7.289	2.86575877745	5.09040252369E-11	1.07078114263E-9	yes	up	ref_gene	mRNA	0.21	0.16	0.39	1.91	0.57	1.09	1.19	0.253333333333	------	------	K10109	malF	map02010	ABC transporters
Pstu14405_RS05060	carB	carbamoyl-phosphate synthase large subunit	0.314	-1.67322414454	5.98032303362E-11	1.24335088187E-9	yes	down	ref_gene	mRNA	5.8	4.78	9.24	1.53	1.12	1.4	1.35	6.60666666667	GO:0044205;GO:0006526;GO:0004088;GO:0046872;GO:0005524	BP:'de novo' UMP biosynthetic process;BP:arginine biosynthetic process;MF:carbamoyl-phosphate synthas;MF:metal ion binding;MF:ATP binding;	K01955	carB	map00240;map00250	Pyrimidine metabolism;Alanine, aspartate and glutamate metabolism
Pstu14405_RS20175	Pstu14405_RS20175	TRAP transporter large permease subunit	3.259	1.70428779297	6.58410836631E-11	1.35314778839E-9	yes	up	ref_gene	mRNA	0.91	0.52	1.46	2.43	1.52	1.88	1.94333333333	0.963333333333	GO:0005886;GO:0022857	CC:plasma membrane;MF:transmembrane transporter activity;	------	------	------	------
Pstu14405_RS19905	Pstu14405_RS19905	acyl-CoA dehydrogenase C-terminal domain-containing protein	3.074	1.62015661495	8.96855384511E-11	1.82224707671E-9	yes	up	ref_gene	mRNA	0.6	0.37	1.23	1.59	1.09	1.35	1.34333333333	0.733333333333	------	------	K20035	dmdC	map00920	Sulfur metabolism
Pstu14405_RS02650	Pstu14405_RS02650	glycosyltransferase	5.631	2.49326327723	1.23683921383E-10	2.48479608351E-9	yes	up	ref_gene	mRNA	0.24	0.14	0.58	1.57	0.78	0.84	1.06333333333	0.32	------	------	K14596	crtX	map00906	Carotenoid biosynthesis
Pstu14405_RS04725	Pstu14405_RS04725	aldo/keto reductase	17.959	4.16662603995	1.26297603573E-10	2.50911239098E-9	yes	up	ref_gene	mRNA	0.45	0.3	0.36	1.22	6.73	5.33	4.42666666667	0.37	------	------	------	------	------	------
Pstu14405_RS12660	Pstu14405_RS12660	ribosome modulation factor	4.115	2.04102830896	1.4922250847E-10	2.93197632026E-9	yes	up	ref_gene	mRNA	20.56	12.64	23.27	86.53	44.71	51.9	61.0466666667	18.8233333333	GO:0006417;GO:0005737	BP:regulation of translation;CC:cytoplasm;	K03812	rmf	------	------
Pstu14405_RS08200	tsf	translation elongation factor Ts	0.310	-1.69003074373	1.86367133074E-10	3.62200471669E-9	yes	down	ref_gene	mRNA	12.88	6.26	27.75	2.56	2.74	2.86	2.72	15.63	GO:0005737;GO:0003746	CC:cytoplasm;MF:translation elongation factor activity;	K02357	tsf	------	------
Pstu14405_RS14180	Pstu14405_RS14180	glyceraldehyde-3-phosphate dehydrogenase	0.344	-1.53744455567	2.04920632582E-10	3.93976441997E-9	yes	down	ref_gene	mRNA	13.46	10.42	25.6	4.6	2.52	3.65	3.59	16.4933333333	GO:0006006;GO:0051287;GO:0050661;GO:0016620	BP:glucose metabolic process;MF:NAD binding;MF:NADP binding;MF:oxidoreductase activity, acting on the aldehyde or oxo group of donors, NAD or NADP as acceptor;	K00134	gapA	map00710;map00010;map05010;map05130;map05132;map05415;map04066	Carbon fixation in photosynthetic organisms;Glycolysis / Gluconeogenesis;Alzheimer disease;Pathogenic Escherichia coli infection;Salmonella infection;Diabetic cardiomyopathy;HIF-1 signaling pathway
Pstu14405_RS10665	prpC	2-methylcitrate synthase	4.215	2.07544276388	2.31635653161E-10	4.40600582821E-9	yes	up	ref_gene	mRNA	0.79	0.36	0.84	2.22	1.62	1.54	1.79333333333	0.663333333333	GO:0006099;GO:0005737;GO:0036440	BP:tricarboxylic acid cycle;CC:cytoplasm;MF:citrate synthase activity;	K01659	prpC	map00640	Propanoate metabolism
Pstu14405_RS21170	Pstu14405_RS21170	efflux RND transporter periplasmic adaptor subunit	3.947	1.98066717433	2.34520942057E-10	4.41393099366E-9	yes	up	ref_gene	mRNA	0.57	0.39	0.79	1.42	1.46	1.49	1.45666666667	0.583333333333	------	------	K15727	czcB	------	------
Pstu14405_RS19465	Pstu14405_RS19465	ketosteroid isomerase-related protein	7.791	2.96175458487	2.98453467626E-10	5.55869583454E-9	yes	up	ref_gene	mRNA	0.54	0.77	0.99	4.57	3.09	4.84	4.16666666667	0.766666666667	GO:0030638	BP:polyketide metabolic process;	------	------	------	------
Pstu14405_RS03005	thiC	phosphomethylpyrimidine synthase ThiC	9.059	3.17934958102	3.29722697534E-10	6.07777508444E-9	yes	up	ref_gene	mRNA	0.31	0.22	0.48	0.76	2.57	2.23	1.85333333333	0.336666666667	GO:0009229;GO:0009228;GO:0051539;GO:0016830;GO:0008270	BP:thiamine diphosphate biosynthetic process;BP:thiamine biosynthetic process;MF:4 iron, 4 sulfur cluster binding;MF:carbon-carbon lyase activity;MF:zinc ion binding;	K03147	thiC	map00730	Thiamine metabolism
Pstu14405_RS01465	Pstu14405_RS01465	rhodanese-like domain-containing protein	0.260	-1.94273428255	3.33162522263E-10	6.07851622252E-9	yes	down	ref_gene	mRNA	14.05	11.73	26.8	3.1	2.82	3.12	3.01333333333	17.5266666667	GO:0016020;GO:0016740	CC:membrane;MF:transferase activity;	------	------	------	------
Pstu14405_RS02645	fni	type 2 isopentenyl-diphosphate Delta-isomerase	3.487	1.80185819345	3.60425516238E-10	6.50950326297E-9	yes	up	ref_gene	mRNA	2.23	1.17	6.27	7.47	5.39	5.69	6.18333333333	3.22333333333	------	------	K01823	idi	map00900	Terpenoid backbone biosynthesis
Pstu14405_RS19455	Pstu14405_RS19455	response regulator transcription factor	7.222	2.85234377908	4.14992832242E-10	7.42007184049E-9	yes	up	ref_gene	mRNA	1.51	0.59	2.32	3.18	6.6	8.78	6.18666666667	1.47333333333	GO:0000160;GO:0006355;GO:0003677	BP:phosphorelay signal transduction system;BP:regulation of transcription, DNA-templated;MF:DNA binding;	K07660	phoP	map02020;map01503	Cationic antimicrobial peptide (CAMP) resistance
Pstu14405_RS02670	Pstu14405_RS02670	sterol desaturase family protein	4.431	2.1476704805	4.22286074022E-10	7.47571782526E-9	yes	up	ref_gene	mRNA	0.93	0.73	2.15	4.09	2.8	3.6	3.49666666667	1.27	GO:0016117;GO:0016020;GO:0005506;GO:0016491	BP:carotenoid biosynthetic process;CC:membrane;MF:iron ion binding;MF:oxidoreductase activity;	K15746	crtZ	map00906	Carotenoid biosynthesis
Pstu14405_RS14375	Pstu14405_RS14375	cold-shock protein	8.301	3.05335454874	4.51462718182E-10	7.91387588343E-9	yes	up	ref_gene	mRNA	6.69	2.91	5.41	24.94	38.04	34.18	32.3866666667	5.00333333333	GO:0005829;GO:0003676	CC:cytosol;MF:nucleic acid binding;	K03704	cspA	------	------
Pstu14405_RS05325	accC	acetyl-CoA carboxylase biotin carboxylase subunit	3.516	1.81384220915	5.55707705821E-10	9.64665415542E-9	yes	up	ref_gene	mRNA	4.32	2.68	9.63	8.63	12.41	12.24	11.0933333333	5.54333333333	GO:0006633;GO:2001295;GO:0003989;GO:0004075;GO:0046872;GO:0005524	BP:fatty acid biosynthetic process;BP:malonyl-CoA biosynthetic process;MF:acetyl-CoA carboxylase activity;MF:biotin carboxylase activity;MF:metal ion binding;MF:ATP binding;	K01961	accC	map00720;map00640;map00061;map00620	Carbon fixation pathways in prokaryotes;Propanoate metabolism;Fatty acid biosynthesis;Pyruvate metabolism
Pstu14405_RS03710	ftsH	ATP-dependent zinc metalloprotease FtsH	0.315	-1.66716357822	5.66676391509E-10	9.7424748848E-9	yes	down	ref_gene	mRNA	6.4	5.07	9.63	1.78	1.21	1.38	1.45666666667	7.03333333333	------	------	K03798	ftsH	------	------
Pstu14405_RS20360	Pstu14405_RS20360	alpha/beta hydrolase	5.832	2.54410597199	5.72464053096E-10	9.74824501843E-9	yes	up	ref_gene	mRNA	0.56	0.27	1	1.23	2.45	2.41	2.03	0.61	GO:0016787	MF:hydrolase activity;	K07002	------	------	------
Pstu14405_RS05790	Pstu14405_RS05790	ribose-phosphate pyrophosphokinase	0.339	-1.56202366885	6.94649386194E-10	1.17172934199E-8	yes	down	ref_gene	mRNA	28.34	16.93	69.01	9.29	7.04	5.85	7.39333333333	38.0933333333	GO:0016310;GO:0009165;GO:0006015;GO:0009156;GO:0005737;GO:0016301;GO:0000287;GO:0004749;GO:0005524	BP:phosphorylation;BP:nucleotide biosynthetic process;BP:5-phosphoribose 1-diphosphate biosynthetic process;BP:ribonucleoside monophosphate biosynthetic process;CC:cytoplasm;MF:kinase activity;MF:magnesium ion binding;MF:ribose phosphate diphosphokinase activity;MF:ATP binding;	K00948	prsA	map00030;map00230	Pentose phosphate pathway;Purine metabolism
Pstu14405_RS20830	xcpS	GspF family T2SS innner membrane protein variant XcpS	5.497	2.4587540078	7.85268317939E-10	1.31220537614E-8	yes	up	ref_gene	mRNA	0.62	0.15	1	1.48	1.74	2.21	1.81	0.59	------	------	K02455	gspF	map03070;map05111	Bacterial secretion system;Biofilm formation - Vibrio cholerae
Pstu14405_RS12300	Pstu14405_RS12300	NADP-dependent isocitrate dehydrogenase	0.427	-1.22745165437	9.28653409281E-10	1.53743731092E-8	yes	down	ref_gene	mRNA	10.77	7.72	20.63	3.45	3.27	3.43	3.38333333333	13.04	GO:0006099;GO:0006097;GO:0004450;GO:0046872	BP:tricarboxylic acid cycle;BP:glyoxylate cycle;MF:isocitrate dehydrogenas;MF:metal ion binding;	K00031	icd	map00020;map04146;map00480;map00720;map05230	Citrate cycle (TCA cycle);Peroxisome;Glutathione metabolism;Carbon fixation pathways in prokaryotes;Central carbon metabolism in cancer
Pstu14405_RS17200	rpmA	50S ribosomal protein L27	0.405	-1.30272543269	9.39491861653E-10	1.54111142077E-8	yes	down	ref_gene	mRNA	564.75	356.01	986.08	167.3	168.11	186.44	173.95	635.613333333	GO:0006412;GO:1990904;GO:0005840;GO:0003735	BP:translation;CC:ribonucleoprotein complex;CC:ribosome;MF:structural constituent of ribosome;	K02899	rpmA	map03010	Ribosome
Pstu14405_RS10820	Pstu14405_RS10820	aldehyde dehydrogenase family protein	12.043	3.59011591348	9.96229514132E-10	1.61932579206E-8	yes	up	ref_gene	mRNA	0.08	0.03	0.3	1.6	0.58	0.47	0.883333333333	0.136666666667	GO:0071704;GO:0016620	BP:organic substance metabolic process;MF:oxidoreductase activity, acting on the aldehyde or oxo group of donors, NAD or NADP as acceptor;	K00138	aldB	map00010;map00620	Glycolysis / Gluconeogenesis;Pyruvate metabolism
Pstu14405_RS01020	mdcA	malonate decarboxylase subunit alpha	21.119	4.40049944612	1.07133476437E-9	1.72571762045E-8	yes	up	ref_gene	mRNA	0.81	0.04	0.22	8.17	2.86	4.33	5.12	0.356666666667	GO:0016740	MF:transferase activity;	K13929	mdcA	------	------
Pstu14405_RS12905	Pstu14405_RS12905	carbohydrate porin	20.400	4.35050238124	1.16537173304E-9	1.86043273096E-8	yes	up	ref_gene	mRNA	0.12	0.03	0.17	0.94	2.09	0.38	1.13666666667	0.106666666667	GO:0034219;GO:0046930;GO:0015288	BP:carbohydrate transmembrane transport;CC:pore complex;MF:porin activity;	K02024	lamB	------	------
Pstu14405_RS09785	sdhC	succinate dehydrogenase%2C cytochrome b556 subunit	0.372	-1.42682137542	1.36531515074E-9	2.16033937126E-8	yes	down	ref_gene	mRNA	102.11	81.88	168.93	31.12	26.94	29.48	29.18	117.64	GO:0006099;GO:0045281;GO:0046872;GO:0000104;GO:0009055	BP:tricarboxylic acid cycle;CC:succinate dehydrogenase complex;MF:metal ion binding;MF:succinate dehydrogenase activity;MF:electron carrier activity;	K00241	sdhC	map00020;map00720;map00190;map00650	Citrate cycle (TCA cycle);Carbon fixation pathways in prokaryotes;Oxidative phosphorylation;Butanoate metabolism
Pstu14405_RS04645	Pstu14405_RS04645	ribonucleoside triphosphate reductase	0.106	-3.24270466819	1.42929762475E-9	2.24174048513E-8	yes	down	ref_gene	mRNA	3.16	2.36	2.22	0.38	0.1	0.15	0.21	2.58	GO:0006260;GO:0008998;GO:0005524	BP:DNA replication;MF:ribonucleoside-triphosphate reductase activity;MF:ATP binding;	K21636	nrdD	map00240;map01232;map00230	Pyrimidine metabolism;Nucleotide metabolism;Purine metabolism
Pstu14405_RS05655	Pstu14405_RS05655	acetyl/propionyl/methylcrotonyl-CoA carboxylase subunit alpha	4.507	2.17224622449	1.63578016632E-9	2.54328255425E-8	yes	up	ref_gene	mRNA	0.32	0.2	0.44	0.69	0.94	1.05	0.893333333333	0.32	------	------	K01968	------	map00280	Valine, leucine and isoleucine degradation
Pstu14405_RS21465	Pstu14405_RS21465	CHASE3 domain-containing protein	6.769	2.75898147576	1.90069908887E-9	2.92969825077E-8	yes	up	ref_gene	mRNA	0.33	0.16	1	1.26	2.33	1.75	1.78	0.496666666667	------	------	------	------	------	------
Pstu14405_RS16030	Pstu14405_RS16030	DUF6538 domain-containing protein	0.448	-1.15916043151	1.96228716551E-9	2.99877730935E-8	yes	down	ref_gene	mRNA	18	11.88	32.78	7.15	4.65	5.52	5.77333333333	20.8866666667	------	------	------	------	------	------
Pstu14405_RS00285	aguB	N-carbamoylputrescine amidase	0.268	-1.89942086411	2.12484005215E-9	3.20600517286E-8	yes	down	ref_gene	mRNA	4.04	2.68	11.36	1.2	0.79	0.79	0.926666666667	6.02666666667	GO:0006596;GO:0050126;GO:0047417	BP:polyamine biosynthetic process;MF:N-carbamoylputrescine amidase activity;MF:N-carbamoyl-D-amino acid hydrolase activity;	K12251	aguB	map00330	Arginine and proline metabolism
Pstu14405_RS03925	Pstu14405_RS03925	DUF1043 family protein	0.363	-1.4618716306	2.13375064636E-9	3.20600517286E-8	yes	down	ref_gene	mRNA	35.38	28.54	73.77	11.64	10.94	9.44	10.6733333333	45.8966666667	GO:0016020	CC:membrane;	K09908	------	------	------
Pstu14405_RS18040	rpoC	DNA-directed RNA polymerase subunit beta'	2.482	1.31146772135	2.29369689938E-9	3.41760838008E-8	yes	up	ref_gene	mRNA	9.35	4.08	16.44	15.81	12.12	14.9	14.2766666667	9.95666666667	GO:0006351;GO:0000428;GO:0000287;GO:0008270;GO:0003677;GO:0003899	BP:transcription, DNA-templated;CC:DNA-directed RNA polymerase complex;MF:magnesium ion binding;MF:zinc ion binding;MF:DNA binding;MF:DNA-directed RNA polymerase activity;	K03046	rpoC	map03020	RNA polymerase
Pstu14405_RS06645	Pstu14405_RS06645	NAD(P)-dependent alcohol dehydrogenase	5.893	2.55908756085	2.54490148578E-9	3.76056517072E-8	yes	up	ref_gene	mRNA	0.82	0.23	1.69	2.29	3.75	2.53	2.85666666667	0.913333333333	GO:0008270;GO:0016616	MF:zinc ion binding;MF:oxidoreductase activity, acting on the CH-OH group of donors, NAD or NADP as acceptor;	K13979	yahK	map00010;map00561;map00620	Glycolysis / Gluconeogenesis;Glycerolipid metabolism;Pyruvate metabolism
Pstu14405_RS12910	ugpC	sn-glycerol-3-phosphate ABC transporter ATP-binding protein UgpC	12.466	3.63992682435	3.39969667786E-9	4.9825062787E-8	yes	up	ref_gene	mRNA	0.17	0.13	0.33	1.41	2.71	0.53	1.55	0.21	------	------	K10112	msmX	map02010	ABC transporters
Pstu14405_RS20010	Pstu14405_RS20010	phosphoenolpyruvate carboxykinase	0.437	-1.19442252599	3.43978078904E-9	5.00026670797E-8	yes	down	ref_gene	mRNA	17.79	11.94	40.95	7.38	5.28	5.48	6.04666666667	23.56	GO:0016310;GO:0006094;GO:0005737;GO:0016301;GO:0004612;GO:0046872;GO:0005524	BP:phosphorylation;BP:gluconeogenesis;CC:cytoplasm;MF:kinase activity;MF:phosphoenolpyruvate carboxykinas;MF:metal ion binding;MF:ATP binding;	K01610	pckA	map00020;map00010;map00620;map00710	Citrate cycle (TCA cycle);Glycolysis / Gluconeogenesis;Pyruvate metabolism;Carbon fixation in photosynthetic organisms
Pstu14405_RS02185	Pstu14405_RS02185	DEAD/DEAH box helicase	0.329	-1.60454738888	3.4756388322E-9	5.01164696127E-8	yes	down	ref_gene	mRNA	3.77	2.35	7.47	0.75	0.74	1.14	0.876666666667	4.53	------	------	K11927	rhlE	map03018	RNA degradation
Pstu14405_RS04760	malE	maltose/maltodextrin ABC transporter substrate-binding protein MalE	5.978	2.5796826848	3.67966860911E-9	5.26339797847E-8	yes	up	ref_gene	mRNA	0.57	0.49	1.46	5.45	1.42	2.54	3.13666666667	0.84	GO:0042597;GO:0015144	CC:periplasmic space;MF:carbohydrate transmembrane transporter activity;	K10108	malE	map02030;map02010	Bacterial chemotaxis;ABC transporters
Pstu14405_RS10990	clpP	ATP-dependent Clp endopeptidase proteolytic subunit ClpP	0.395	-1.33873414464	3.78488904741E-9	5.37093779108E-8	yes	down	ref_gene	mRNA	15.39	11.29	27.59	4.95	4.09	4.57	4.53666666667	18.09	GO:0006508;GO:0005737;GO:0004176;GO:0004252	BP:proteolysis;CC:cytoplasm;MF:ATP-dependent peptidase activity;MF:serine-type endopeptidase activity;	K01358	clpP	map04212;map04112	Longevity regulating pathway - worm;Cell cycle - Caulobacter
Pstu14405_RS08995	Pstu14405_RS08995	CoA ester lyase	7.373	2.88224649405	4.88266927925E-9	6.87418320575E-8	yes	up	ref_gene	mRNA	0.36	0.06	0.34	1.44	1.05	0.89	1.12666666667	0.253333333333	GO:0016829;GO:0046872	MF:lyase activity;MF:metal ion binding;	K18292	------	map00660	C5-Branched dibasic acid metabolism
Pstu14405_RS02625	mscK	mechanosensitive channel MscK	2.543	1.34666532195	5.57577510814E-9	7.78866085419E-8	yes	up	ref_gene	mRNA	1.24	0.67	2.95	2.68	2.03	2.26	2.32333333333	1.62	------	------	K05802	mscK	------	------
Pstu14405_RS19320	Pstu14405_RS19320	branched-chain amino acid ABC transporter permease	8.039	3.00693251101	5.79887844663E-9	8.0375152423E-8	yes	up	ref_gene	mRNA	0.23	0.13	0.18	0.73	1.15	0.97	0.95	0.18	GO:0005886;GO:0015658	CC:plasma membrane;MF:branched-chain amino acid transmembrane transporter activity;	K01998	livM	map02024;map02010	Quorum sensing;ABC transporters
Pstu14405_RS09790	sdhD	succinate dehydrogenase%2C hydrophobic membrane anchor protein	0.275	-1.86389796786	6.1037038163E-9	8.39494032581E-8	yes	down	ref_gene	mRNA	46.12	37.94	72.48	10.3	7.19	13.49	10.3266666667	52.18	GO:0006099;GO:0005886;GO:0046872;GO:0000104;GO:0020037	BP:tricarboxylic acid cycle;CC:plasma membrane;MF:metal ion binding;MF:succinate dehydrogenase activity;MF:heme binding;	K00242	sdhD	map00020;map00720;map00190;map00650	Citrate cycle (TCA cycle);Carbon fixation pathways in prokaryotes;Oxidative phosphorylation;Butanoate metabolism
Pstu14405_RS20565	yegQ	tRNA 5-hydroxyuridine modification protein YegQ	0.367	-1.44466441262	7.37660095234E-9	1.0068215651E-7	yes	down	ref_gene	mRNA	11.13	9.01	18.77	3.92	2.5	2.86	3.09333333333	12.97	GO:0006508;GO:0008233	BP:proteolysis;MF:peptidase activity;	K08303	prtC	map05120	Epithelial cell signaling in Helicobacter pylori infection
novel0006	-	hypothetical protein [Pseudomonas sp. HMP271]	5.607	2.48712739365	7.48099231805E-9	1.01333441399E-7	yes	up	novel_gene	unknown	375.31	341.63	272.05	1989.27	1279.05	1702.77	1657.03	329.663333333	------	------	------	------	------	------
Pstu14405_RS06870	Pstu14405_RS06870	MFS transporter	8.874	3.14962184009	7.54527090019E-9	1.01435671951E-7	yes	up	ref_gene	mRNA	0.05	0.06	0.23	0.76	0.29	0.71	0.586666666667	0.113333333333	GO:0016020;GO:0022857	CC:membrane;MF:transmembrane transporter activity;	------	------	------	------
Pstu14405_RS08515	glpD	glycerol-3-phosphate dehydrogenase	0.147	-2.76342494466	8.50672127297E-9	1.13507594299E-7	yes	down	ref_gene	mRNA	1.57	1.01	1.41	0.12	0.11	0.18	0.136666666667	1.33	------	------	K00111	glpA	map00564	Glycerophospholipid metabolism
Pstu14405_RS18950	Pstu14405_RS18950	iron-containing alcohol dehydrogenase	7.986	2.99749463654	1.05056121275E-8	1.39140996178E-7	yes	up	ref_gene	mRNA	0.61	0.32	1.3	6.99	1.15	2.77	3.63666666667	0.743333333333	GO:0046872;GO:0016491	MF:metal ion binding;MF:oxidoreductase activity;	------	------	------	------
Pstu14405_RS13765	flhF	flagellar biosynthesis protein FlhF	0.133	-2.91225633096	1.14555716222E-8	1.50543943757E-7	yes	down	ref_gene	mRNA	1.35	0.9	1.47	0.18	0.05	0.12	0.116666666667	1.24	------	------	K02404	flhF	------	------
Pstu14405_RS15905	Pstu14405_RS15905	hypothetical protein	4.525	2.177784658	1.15349666078E-8	1.50543943757E-7	yes	up	ref_gene	mRNA	61.12	31.02	111.06	352.33	208.28	182.84	247.816666667	67.7333333333	GO:0004812	MF:aminoacyl-tRNA ligase activity;	------	------	------	------
Pstu14405_RS11000	lon	endopeptidase La	2.382	1.25217585102	1.46046618033E-8	1.89225618147E-7	yes	up	ref_gene	mRNA	0.97	0.63	2.16	2.01	1.63	1.61	1.75	1.25333333333	GO:0034605;GO:0006515;GO:0005737;GO:0004176;GO:0043565;GO:0004252;GO:0016887;GO:0005524	BP:cellular response to heat;BP:misfolded or incompletely synthesized protein catabolic process;CC:cytoplasm;MF:ATP-dependent peptidase activity;MF:sequence-specific DNA binding;MF:serine-type endopeptidase activity;MF:ATPase activity;MF:ATP binding;	K01338	lon	map04112	Cell cycle - Caulobacter
Pstu14405_RS08990	Pstu14405_RS08990	CaiB/BaiF CoA-transferase family protein	5.898	2.56016349469	2.16857151745E-8	2.7895006282E-7	yes	up	ref_gene	mRNA	0.25	0.04	0.39	0.94	0.63	0.71	0.76	0.226666666667	GO:0003824;GO:0016740	MF:catalytic activity;MF:transferase activity;	K18289	ict-P	map00660	C5-Branched dibasic acid metabolism
Pstu14405_RS00615	Pstu14405_RS00615	ATP-binding protein	4.814	2.26712895019	2.35010548855E-8	3.00142043824E-7	yes	up	ref_gene	mRNA	0.09	0.05	0.17	0.3	0.26	0.32	0.293333333333	0.103333333333	------	------	K11354	cph1	map02020	Two-component system
Pstu14405_RS16590	murC	UDP-N-acetylmuramate--L-alanine ligase	3.142	1.65184833882	2.52051545754E-8	3.19622811211E-7	yes	up	ref_gene	mRNA	0.45	0.24	0.84	1.07	0.79	1.01	0.956666666667	0.51	------	------	K01924	murC	map00550	Peptidoglycan biosynthesis
Pstu14405_RS10045	Pstu14405_RS10045	enoyl-CoA hydratase/isomerase family protein	4.705	2.23406063041	2.67560310677E-8	3.36899884149E-7	yes	up	ref_gene	mRNA	0.24	0.15	0.49	0.68	0.87	0.89	0.813333333333	0.293333333333	GO:0003860	MF:3-hydroxyisobutyryl-CoA hydrolase activity;	------	------	------	------
Pstu14405_RS21030	gabD	NADP-dependent succinate-semialdehyde dehydrogenase	2.469	1.30397234113	2.94369130711E-8	3.68064339658E-7	yes	up	ref_gene	mRNA	1.96	1.14	4.15	3.66	3.53	3.15	3.44666666667	2.41666666667	GO:0009450;GO:0009013	BP:gamma-aminobutyric acid catabolic process;MF:succinate-semialdehyde dehydrogenase [NA;	K00135	gabD	map00250;map00310;map00760;map00350;map00650	Alanine, aspartate and glutamate metabolism;Lysine degradation;Nicotinate and nicotinamide metabolism;Tyrosine metabolism;Butanoate metabolism
Pstu14405_RS14715	Pstu14405_RS14715	5-oxoprolinase subunit PxpA	0.080	-3.64131971315	3.27241299891E-8	4.04683494791E-7	yes	down	ref_gene	mRNA	1.65	1.13	2.63	0.22	0	0.09	0.103333333333	1.80333333333	------	------	K07160	pxpA	map00480	Glutathione metabolism
Pstu14405_RS17840	Pstu14405_RS17840	OmpW family outer membrane protein	0.178	-2.48918997517	3.28182923628E-8	4.04683494791E-7	yes	down	ref_gene	mRNA	6.83	5.33	6.56	1.27	0.51	0.7	0.826666666667	6.24	GO:0044384;GO:0019867	CC:host outer membrane;CC:outer membrane;	K07275	ompW	------	------
Pstu14405_RS06800	Pstu14405_RS06800	ATP-binding cassette domain-containing protein	4.186	2.06573488985	3.69602509947E-8	4.52636498483E-7	yes	up	ref_gene	mRNA	1.49	0.73	1.97	2.6	4.15	3.97	3.57333333333	1.39666666667	GO:0016887;GO:0005524;GO:0015658	MF:ATPase activity;MF:ATP binding;MF:branched-chain amino acid transmembrane transporter activity;	K01996	livF	map02024;map02010	Quorum sensing;ABC transporters
Pstu14405_RS16490	mqo	malate dehydrogenase (quinone)	0.300	-1.73734712515	4.75887059188E-8	5.78834055666E-7	yes	down	ref_gene	mRNA	2.88	1.31	6.7	0.81	0.51	0.52	0.613333333333	3.63	------	------	K00116	mqo	map00020;map00620	Citrate cycle (TCA cycle);Pyruvate metabolism
Pstu14405_RS11085	ercA	alcohol dehydrogenase-like regulatory protein ErcA	6.083	2.60472500097	5.04577204236E-8	6.09583811604E-7	yes	up	ref_gene	mRNA	0.12	0.15	0.53	1.31	0.49	1.08	0.96	0.266666666667	GO:0046872;GO:0016491	MF:metal ion binding;MF:oxidoreductase activity;	------	------	------	------
Pstu14405_RS19765	ubiE	bifunctional demethylmenaquinone methyltransferase/2-methoxy-6-polyprenyl-1%2C4-benzoquinol methylase UbiE	0.413	-1.27613212485	5.83160072991E-8	6.9979208759E-7	yes	down	ref_gene	mRNA	26.11	16.42	49.6	9.96	7.33	6	7.76333333333	30.71	GO:0006744;GO:0009234;GO:0009060;GO:0032259;GO:0102027;GO:0102094;GO:0043770;GO:0102955;GO:0043333	BP:ubiquinone biosynthetic process;BP:menaquinone biosynthetic process;BP:aerobic respiration;BP:methylation;MF:S-adenosylmethionin;MF:S-adenosylmethionin;MF:demethylmenaquinone methyltransferase activity;MF:S-adenosylmethionin;MF:2-octaprenyl-6-methoxy-1,4-benzoquinone methyltransferase activity;	K03183	ubiE	map00130	Ubiquinone and other terpenoid-quinone biosynthesis
Pstu14405_RS14025	rpmF	50S ribosomal protein L32	0.365	-1.45504056832	5.9771068442E-8	7.09446258178E-7	yes	down	ref_gene	mRNA	945.41	946.62	1820.45	428.14	315.2	402.05	381.796666667	1237.49333333	GO:0006412;GO:0015934;GO:0003735	BP:translation;CC:large ribosomal subunit;MF:structural constituent of ribosome;	K02911	rpmF	map03010	Ribosome
Pstu14405_RS08985	Pstu14405_RS08985	MmgE/PrpD family protein	5.294	2.40432996877	5.9914085562E-8	7.09446258178E-7	yes	up	ref_gene	mRNA	0.18	0.18	0.26	1.1	0.52	0.61	0.743333333333	0.206666666667	------	------	------	------	------	------
Pstu14405_RS00710	coxB	cytochrome c oxidase subunit II	3.153	1.65659762497	6.15714975274E-8	7.24275247231E-7	yes	up	ref_gene	mRNA	0.83	0.82	1.74	2.16	2.28	2.24	2.22666666667	1.13	GO:0070469;GO:0005886;GO:0004129;GO:0005507;GO:0020037	CC:respiratory chain;CC:plasma membrane;MF:cytochrome-c oxidase activity;MF:copper ion binding;MF:heme binding;	K02275	coxB	map00190	Oxidative phosphorylation
Pstu14405_RS10750	Pstu14405_RS10750	peptidylprolyl isomerase	0.344	-1.54134032153	6.82301859634E-8	7.97356683023E-7	yes	down	ref_gene	mRNA	12.68	9.92	23.67	4.8	2.9	2.7	3.46666666667	15.4233333333	GO:0006457;GO:0003755	BP:protein folding;MF:peptidyl-prolyl cis-trans isomerase activity;	K03768	ppiB	------	------
Pstu14405_RS06325	xdhA	xanthine dehydrogenase small subunit	2.507	1.32590807283	6.94510443356E-8	8.06353683585E-7	yes	up	ref_gene	mRNA	1.51	0.87	3.53	3.53	2.29	2.75	2.85666666667	1.97	------	------	K13481	xdhA	map01232;map00230	Nucleotide metabolism;Purine metabolism
Pstu14405_RS19900	Pstu14405_RS19900	iron-containing alcohol dehydrogenase	4.667	2.22239994118	8.07009735148E-8	9.30924778351E-7	yes	up	ref_gene	mRNA	0.17	0.16	0.73	1.17	0.81	0.79	0.923333333333	0.353333333333	GO:0046872;GO:0016491	MF:metal ion binding;MF:oxidoreductase activity;	------	------	------	------
Pstu14405_RS11740	Pstu14405_RS11740	hypothetical protein	5.066	2.34074992222	8.16584885571E-8	9.35931907308E-7	yes	up	ref_gene	mRNA	65.7	61.42	83.73	164.56	329	339.73	277.763333333	70.2833333333	------	------	------	------	------	------
Pstu14405_RS16195	mvaT	histone-like nucleoid-structuring protein MvaT	0.289	-1.78998728267	8.53786105266E-8	9.72337296953E-7	yes	down	ref_gene	mRNA	31.44	21.89	44.95	5.57	7.8	6.04	6.47	32.76	------	------	------	------	------	------
Pstu14405_RS07660	Pstu14405_RS07660	pirin family protein	0.202	-2.3061783966	9.1629770905E-8	1.0369242429E-6	yes	down	ref_gene	mRNA	2.2	1.08	3.58	0.48	0.22	0.18	0.293333333333	2.28666666667	------	------	K06911	------	------	------
novel0025	-	hypothetical protein [Pseudomonas stutzeri]	62.909	5.97518656294	9.26585174849E-8	1.04197125323E-6	yes	up	novel_gene	unknown	0	0	0	0	0	0	0	0	------	------	------	------	------	------
Pstu14405_RS10050	mmsB	3-hydroxyisobutyrate dehydrogenase	6.662	2.73596532277	9.43106852682E-8	1.05392190787E-6	yes	up	ref_gene	mRNA	0.11	0.14	0.61	0.78	1.17	1.14	1.03	0.286666666667	GO:0006574;GO:0051287;GO:0050661;GO:0008442	BP:valine catabolic process;MF:NAD binding;MF:NADP binding;MF:3-hydroxyisobutyrate dehydrogenase activity;	K00020	mmsB	map00280	Valine, leucine and isoleucine degradation
Pstu14405_RS12920	Pstu14405_RS12920	sugar ABC transporter permease	140.790	7.13739728142	1.00208982106E-7	1.11287987582E-6	yes	up	ref_gene	mRNA	0	0.02	0.02	0.91	2.56	0.12	1.19666666667	0.0133333333333	GO:0055085;GO:0005886	BP:transmembrane transport;CC:plasma membrane;	K17316	gtsB	map02010	ABC transporters
novel0002	-	ABC transporter ATP-binding protein, partial [Pseudomonas stutzeri]	2.659	1.41074854755	1.01331227192E-7	1.11839650753E-6	yes	up	novel_gene	unknown	12.93	7.08	26.35	35.9	20.99	26.3	27.73	15.4533333333	GO:0016887;GO:0005524	MF:ATPase activity;MF:ATP binding;	K02065	mlaF	map02010	ABC transporters
Pstu14405_RS01980	Pstu14405_RS01980	ornithine carbamoyltransferase	0.172	-2.53632958729	1.06061849894E-7	1.16342691785E-6	yes	down	ref_gene	mRNA	5.23	4.81	7.46	1.39	0.35	0.45	0.73	5.83333333333	GO:0005737;GO:0004585;GO:0016597	CC:cytoplasm;MF:ornithine carbamoyltransferase activity;MF:amino acid binding;	K00611	argF	map00220	Arginine biosynthesis
Pstu14405_RS04520	Pstu14405_RS04520	nitrite reductase	0.018	-5.79725678279	1.34292730649E-7	1.46411830732E-6	yes	down	ref_gene	mRNA	0.97	1.02	0.34	0.03	0.01	0	0.0133333333333	0.776666666667	GO:0042597;GO:0020037;GO:0050418;GO:0046872;GO:0050421;GO:0009055	CC:periplasmic space;MF:heme binding;MF:hydroxylamine reductase activity;MF:metal ion binding;MF:nitrite reductas;MF:electron carrier activity;	K15864	nirS	map00910	Nitrogen metabolism
Pstu14405_RS10020	Pstu14405_RS10020	long-chain fatty acid--CoA ligase	8.225	3.03998521026	1.47075637689E-7	1.59376509204E-6	yes	up	ref_gene	mRNA	0.08	0.03	0.08	0.22	0.33	0.39	0.313333333333	0.0633333333333	------	------	K20034	dmdB	map00920	Sulfur metabolism
Pstu14405_RS02160	Pstu14405_RS02160	cytochrome b	0.365	-1.45366855913	1.61704937404E-7	1.74173751855E-6	yes	down	ref_gene	mRNA	8.72	5.55	21.06	3.34	2.16	2.19	2.56333333333	11.7766666667	GO:0022904;GO:0005886;GO:0009055	BP:respiratory electron transport chain;CC:plasma membrane;MF:electron carrier activity;	------	------	------	------
Pstu14405_RS08470	Pstu14405_RS08470	HPF/RaiA family ribosome-associated protein	0.137	-2.86437122428	1.67833692134E-7	1.79692599722E-6	yes	down	ref_gene	mRNA	6.61	3.37	7.91	0.78	0.3	0.66	0.58	5.96333333333	GO:0006417;GO:0044238;GO:0005840	BP:regulation of translation;BP:primary metabolic process;CC:ribosome;	------	------	------	------
Pstu14405_RS13365	Pstu14405_RS13365	DEAD/DEAH box helicase	0.365	-1.4524356839	2.05499952279E-7	2.18710663497E-6	yes	down	ref_gene	mRNA	4.65	2.84	8.42	0.9	1.28	1.24	1.14	5.30333333333	------	------	K05592	deaD	map03018	RNA degradation
Pstu14405_RS05925	ahpC	alkyl hydroperoxide reductase subunit C	0.456	-1.13245554169	2.2239390157E-7	2.3529011598E-6	yes	down	ref_gene	mRNA	49.81	34.96	96.22	23.02	14.22	15.03	17.4233333333	60.33	GO:0006979;GO:0005737;GO:0102039;GO:0051920	BP:response to oxidative stress;CC:cytoplasm;MF:alkylhydroperoxide reductase activity;MF:peroxiredoxin activity;	K24119	ahpC	------	------
Pstu14405_RS13810	fliM	flagellar motor switch protein FliM	0.433	-1.20730990029	2.94971462081E-7	3.10240573059E-6	yes	down	ref_gene	mRNA	6.24	4.2	11.03	2.23	1.5	2.09	1.94	7.15666666667	GO:0006935;GO:0071973;GO:0009425;GO:0005886;GO:0003774	BP:chemotaxis;BP:bacterial-type flagellum-dependent cell motility;CC:bacterial-type flagellum basal body;CC:plasma membrane;MF:motor activity;	K02416	fliM	map02030;map02040	Bacterial chemotaxis;Flagellar assembly
Pstu14405_RS14785	bfr	bacterioferritin	0.287	-1.80125569587	3.13694616255E-7	3.28003493488E-6	yes	down	ref_gene	mRNA	46.5	23.51	75.04	15.24	5.1	7.01	9.11666666667	48.35	GO:0006879;GO:0006826;GO:0008199;GO:0004322	BP:cellular iron ion homeostasis;BP:iron ion transport;MF:ferric iron binding;MF:ferroxidase activity;	K03594	bfr	map00860	Porphyrin metabolism
Pstu14405_RS02660	Pstu14405_RS02660	phytoene desaturase	4.289	2.10062205282	3.17339107245E-7	3.2988507195E-6	yes	up	ref_gene	mRNA	0.49	0.28	0.82	2.47	0.8	1.04	1.43666666667	0.53	GO:0016117;GO:0016627	BP:carotenoid biosynthetic process;MF:oxidoreductase activity, acting on the CH-CH group of donors;	K10027	crtI	map00906	Carotenoid biosynthesis
Pstu14405_RS15975	rpsP	30S ribosomal protein S16	0.373	-1.42250438867	3.85358497901E-7	3.95989077153E-6	yes	down	ref_gene	mRNA	389.61	327.98	692.53	111.63	126.74	150.81	129.726666667	470.04	GO:0006412;GO:0005737;GO:1990904;GO:0005840;GO:0003735	BP:translation;CC:cytoplasm;CC:ribonucleoprotein complex;CC:ribosome;MF:structural constituent of ribosome;	K02959	rpsP	map03010	Ribosome
Pstu14405_RS19450	Pstu14405_RS19450	outer membrane beta-barrel protein	11.627	3.53941123197	4.23906009948E-7	4.33110826164E-6	yes	up	ref_gene	mRNA	11.03	1.93	44.96	31.7	137.51	131.68	100.296666667	19.3066666667	------	------	------	------	------	------
Pstu14405_RS05785	Pstu14405_RS05785	50S ribosomal protein L25/general stress protein Ctc	0.335	-1.57935051939	5.14576498088E-7	5.22762942375E-6	yes	down	ref_gene	mRNA	111.89	40.6	250.66	23.91	23.77	25.73	24.47	134.383333333	GO:0006412;GO:1990904;GO:0005840;GO:0003735;GO:0008097	BP:translation;CC:ribonucleoprotein complex;CC:ribosome;MF:structural constituent of ribosome;MF:5S rRNA binding;	K02897	rplY	map03010	Ribosome
Pstu14405_RS08290	kdsA	3-deoxy-8-phosphooctulonate synthase	0.299	-1.74202319631	5.28414791796E-7	5.33788501543E-6	yes	down	ref_gene	mRNA	2.5	1.7	4.36	0.66	0.55	0.39	0.533333333333	2.85333333333	GO:0019294;GO:0005737;GO:0008676	BP:keto-3-deoxy-D-manno-octulosonic acid biosynthetic process;CC:cytoplasm;MF:3-deoxy-8-phosphooctulonate synthase activity;	K01627	kdsA	map01250;map00540	Biosynthesis of nucleotide sugars;Lipopolysaccharide biosynthesis
Pstu14405_RS08525	glpK	glycerol kinase GlpK	2.460	1.2986387744	5.87829076734E-7	5.90471005169E-6	yes	up	ref_gene	mRNA	4.06	2.19	9.74	9.78	6.33	6.21	7.44	5.33	GO:0019563;GO:0016310;GO:0006072;GO:0004370;GO:0005524	BP:glycerol catabolic process;BP:phosphorylation;BP:glycerol-3-phosphate metabolic process;MF:glycerol kinase activity;MF:ATP binding;	K00864	glpK	map04626;map00561;map03320	Plant-pathogen interaction;Glycerolipid metabolism;PPAR signaling pathway
Pstu14405_RS04790	Pstu14405_RS04790	sugar O-acetyltransferase	6.577	2.71745047759	6.03359712532E-7	6.02685567602E-6	yes	up	ref_gene	mRNA	0.39	0.09	0.73	2.01	1.55	1.1	1.55333333333	0.403333333333	------	------	K00661	maa	------	------
Pstu14405_RS04770	malG	maltose ABC transporter permease MalG	5.762	2.5266695024	6.54532278884E-7	6.50168730358E-6	yes	up	ref_gene	mRNA	0.52	0.38	1.15	4.49	0.85	2.2	2.51333333333	0.683333333333	GO:0055085;GO:0005886	BP:transmembrane transport;CC:plasma membrane;	K10110	malG	map02010	ABC transporters
Pstu14405_RS06820	Pstu14405_RS06820	branched-chain amino acid ABC transporter substrate-binding protein	2.653	1.40772873702	6.62681519249E-7	6.5462682675E-6	yes	up	ref_gene	mRNA	7.21	5.47	11.15	11.74	14.63	13.86	13.41	7.94333333333	GO:0006865	BP:amino acid transport;	K01999	livK	map02024;map02010	Quorum sensing;ABC transporters
Pstu14405_RS13710	Pstu14405_RS13710	chemotaxis protein CheW	0.238	-2.07340703825	6.67902973553E-7	6.56159624567E-6	yes	down	ref_gene	mRNA	5.87	4.33	9.42	1.77	0.8	0.66	1.07666666667	6.54	GO:0006935;GO:0007165	BP:chemotaxis;BP:signal transduction;	K03408	cheW	map02030;map02020	Bacterial chemotaxis;Two-component system
Pstu14405_RS00660	Pstu14405_RS00660	PepSY domain-containing protein	10.695	3.41892293612	6.78110300693E-7	6.62202339814E-6	yes	up	ref_gene	mRNA	0.08	0.01	0.26	0.28	0.84	0.71	0.61	0.116666666667	GO:0016020	CC:membrane;	------	------	------	------
Pstu14405_RS21355	Pstu14405_RS21355	F0F1 ATP synthase subunit delta	0.391	-1.35389945673	6.81461020838E-7	6.62202339814E-6	yes	down	ref_gene	mRNA	13.19	6.57	28.71	4.28	3.34	3.51	3.71	16.1566666667	GO:0045261;GO:0005886;GO:0046933	CC:proton-transporting ATP synthase complex, catalytic core;CC:plasma membrane;MF:proton-transporting ATP synthase activity, rotational mechanism;	K02113	atpH	map00195;map00190	Photosynthesis;Oxidative phosphorylation
Pstu14405_RS12915	Pstu14405_RS12915	carbohydrate ABC transporter permease	13.055	3.70651941231	7.28873168385E-7	7.04446067607E-6	yes	up	ref_gene	mRNA	0.1	0.08	0.33	1.4	2.04	0.26	1.23333333333	0.17	GO:0055085;GO:0005886	BP:transmembrane transport;CC:plasma membrane;	K17317	gtsC	map02010	ABC transporters
Pstu14405_RS00505	rfbB	dTDP-glucose 4%2C6-dehydratase	0.341	-1.55059611826	7.47811218324E-7	7.18863687292E-6	yes	down	ref_gene	mRNA	2.01	1.27	4.42	0.6	0.38	0.58	0.52	2.56666666667	GO:0009225;GO:0008460	BP:nucleotide-sugar metabolic process;MF:dTDP-glucose 4,6-dehydratase activity;	K01710	rfbB	map01250;map00521;map00523;map00525;map00541;map01055	Biosynthesis of nucleotide sugars;Streptomycin biosynthesis;Polyketide sugar unit biosynthesis;Acarbose and validamycin biosynthesis;O-Antigen nucleotide sugar biosynthesis;Biosynthesis of vancomycin group antibiotics
sRNA0008			108.977	6.76787853208	8.49472837882E-7	8.12223226809E-6	yes	up	sRNA	unknown	0	0	0	0	0	0	0	0
Pstu14405_RS02895	glnE	bifunctional [glutamate--ammonia ligase]-adenylyl-L-tyrosine phosphorylase/[glutamate--ammonia-ligase] adenylyltransferase	2.852	1.51175862629	8.564742054E-7	8.14561637901E-6	yes	up	ref_gene	mRNA	0.4	0.16	0.51	0.67	0.63	0.56	0.62	0.356666666667	------	------	K00982	glnE	------	------
Pstu14405_RS19400	Pstu14405_RS19400	FAD-binding oxidoreductase	0.432	-1.21074230702	9.01497211423E-7	8.4851684438E-6	yes	down	ref_gene	mRNA	8.3	6.38	17.63	3.92	2.28	2.42	2.87333333333	10.77	GO:0003824;GO:0071949	MF:catalytic activity;MF:FAD binding;	------	------	------	------
Pstu14405_RS03845	Pstu14405_RS03845	PleD family two-component system response regulator	0.079	-3.66006146544	9.01667787652E-7	8.4851684438E-6	yes	down	ref_gene	mRNA	1.01	0.83	1.31	0.17	0	0.02	0.0633333333333	1.05	GO:0000160;GO:0004672	BP:phosphorelay signal transduction system;MF:protein kinase activity;	------	------	------	------
Pstu14405_RS03770	Pstu14405_RS03770	adenylosuccinate synthase	0.353	-1.50257149123	9.60933182038E-7	8.99554203918E-6	yes	down	ref_gene	mRNA	1.84	1.15	3.44	0.47	0.33	0.57	0.456666666667	2.14333333333	GO:0044208;GO:0005737;GO:0004019;GO:0000287;GO:0005525	BP:'de novo' AMP biosynthetic process;CC:cytoplasm;MF:adenylosuccinate synthase activity;MF:magnesium ion binding;MF:GTP binding;	K01939	purA	map00250;map01232;map00230	Alanine, aspartate and glutamate metabolism;Nucleotide metabolism;Purine metabolism
Pstu14405_RS05670	Pstu14405_RS05670	isovaleryl-CoA dehydrogenase	3.472	1.79569784398	1.00122067454E-6	9.32386753168E-6	yes	up	ref_gene	mRNA	0.41	0.31	1.29	1.11	1.45	1.29	1.28333333333	0.67	GO:1901565;GO:0003995;GO:0050660	BP:organonitrogen compound catabolic process;MF:acyl-CoA dehydrogenase activity;MF:flavin adenine dinucleotide binding;	K00253	ivd	map00280	Valine, leucine and isoleucine degradation
Pstu14405_RS09480	Pstu14405_RS09480	NADPH-dependent 2%2C4-dienoyl-CoA reductase	6.292	2.65356551223	1.04302048432E-6	9.66280117077E-6	yes	up	ref_gene	mRNA	0.06	0.03	0.16	0.17	0.33	0.39	0.296666666667	0.0833333333333	GO:0008670;GO:0016491;GO:0010181	MF:2,4-dienoyl-CoA reductas;MF:oxidoreductase activity;MF:FMN binding;	K00219	fadH	------	------
Pstu14405_RS04715	Pstu14405_RS04715	bifunctional 4-hydroxy-2-oxoglutarate aldolase/2-dehydro-3-deoxy-phosphogluconate aldolase	11.654	3.54277205413	1.14609662276E-6	1.05629936159E-5	yes	up	ref_gene	mRNA	0.22	0.07	0.16	0.34	1.17	1.8	1.10333333333	0.15	GO:0008675	MF:2-dehydro-3-deoxy-phosphogluconate aldolase activity;	K01625	eda	map00630;map00030	Glyoxylate and dicarboxylate metabolism;Pentose phosphate pathway
Pstu14405_RS08070	Pstu14405_RS08070	D-xylulose 5-phosphate/D-fructose 6-phosphate phosphoketolase	0.163	-2.61914878556	1.1565486195E-6	1.0604661188E-5	yes	down	ref_gene	mRNA	0.57	0.48	0.52	0.09	0.04	0.06	0.0633333333333	0.523333333333	GO:0005975;GO:0016832	BP:carbohydrate metabolic process;MF:aldehyde-lyase activity;	------	------	------	------
Pstu14405_RS06930	Pstu14405_RS06930	M28 family metallopeptidase	6.762	2.75741994936	1.2457723502E-6	1.13644947048E-5	yes	up	ref_gene	mRNA	0.04	0.07	0.09	0.47	0.21	0.27	0.316666666667	0.0666666666667	------	------	------	------	------	------
Pstu14405_RS16695	petA	ubiquinol-cytochrome c reductase iron-sulfur subunit	0.368	-1.44032482989	1.252437163E-6	1.13672977028E-5	yes	down	ref_gene	mRNA	16.3	12.86	26.45	3.66	4.5	5.03	4.39666666667	18.5366666667	GO:0005737;GO:0043231;GO:0005886;GO:0051537;GO:0008121;GO:0046872	CC:cytoplasm;CC:intracellular membrane-bounded organelle;CC:plasma membrane;MF:2 iron, 2 sulfur cluster binding;MF:ubiquinol-cytochrome-c reductase activity;MF:metal ion binding;	K00411	petA	map04714;map00190;map04260;map02020;map05208;map05012;map05010;map05016;map05014;map04148;map05415;map04932;map05022;map05020	Thermogenesis;Oxidative phosphorylation;Cardiac muscle contraction;Two-component system;Chemical carcinogenesis - reactive oxygen species;Parkinson disease;Alzheimer disease;Huntington disease;Amyotrophic lateral sclerosis;Efferocytosis;Diabetic cardiomyopathy;Non-alcoholic fatty liver disease;Pathways of neurodegeneration - multiple diseases;Prion disease
Pstu14405_RS15150	purM	phosphoribosylformylglycinamidine cyclo-ligase	0.254	-1.97685459425	1.27417142075E-6	1.14178985176E-5	yes	down	ref_gene	mRNA	1.86	1.47	4.89	0.74	0.23	0.32	0.43	2.74	GO:0006189;GO:0005737;GO:0004641;GO:0005524	BP:'de novo' IMP biosynthetic process;CC:cytoplasm;MF:phosphoribosylformylglycinamidine cyclo-ligase activity;MF:ATP binding;	K01933	purM	map00230	Purine metabolism
Pstu14405_RS08370	Pstu14405_RS08370	peptidoglycan DD-metalloendopeptidase family protein	2.271	1.18354508466	1.27620426501E-6	1.14178985176E-5	yes	up	ref_gene	mRNA	33.34	17.88	76.3	74.07	44.68	48.53	55.76	42.5066666667	------	------	K06194	nlpD	------	------
Pstu14405_RS18070	nusG	transcription termination/antitermination protein NusG	0.280	-1.83645497843	1.27716985656E-6	1.14178985176E-5	yes	down	ref_gene	mRNA	46.84	43.13	60.37	7.34	10.92	11.01	9.75666666667	50.1133333333	GO:0031564;GO:0140673;GO:0032784;GO:0006353	BP:transcription antitermination;BP:old GO;BP:regulation of DNA-templated transcription, elongation;BP:DNA-templated transcription, termination;	K02601	nusG	------	------
Pstu14405_RS20505	oadA	sodium-extruding oxaloacetate decarboxylase subunit alpha	5.378	2.42713433961	1.29177721241E-6	1.14910331134E-5	yes	up	ref_gene	mRNA	1.29	1.16	1.24	8.78	2.11	4.15	5.01333333333	1.23	GO:0006814;GO:0008948	BP:sodium ion transport;MF:oxaloacetate decarboxylase activity;	K01960	pycB	map00020;map00720;map00620	Citrate cycle (TCA cycle);Carbon fixation pathways in prokaryotes;Pyruvate metabolism
Pstu14405_RS00130	ehuB	ectoine/hydroxyectoine ABC transporter substrate-binding protein EhuB	0.132	-2.91688593651	1.33995515665E-6	1.18605931687E-5	yes	down	ref_gene	mRNA	0.91	0.55	2.12	0.07	0.09	0.1	0.0866666666667	1.19333333333	GO:0051470;GO:0033294	BP:ectoine transport;MF:ectoine binding;	K02030	------	------	------
Pstu14405_RS21165	Pstu14405_RS21165	CusA/CzcA family heavy metal efflux RND transporter	2.080	1.05683620754	1.36495008869E-6	1.20223190078E-5	yes	up	ref_gene	mRNA	1.29	0.78	2.18	1.81	1.8	1.73	1.78	1.41666666667	GO:0016020;GO:0008324	CC:membrane;MF:cation transmembrane transporter activity;	K15726	czcA	------	------
Pstu14405_RS08975	Pstu14405_RS08975	acyl-CoA dehydrogenase family protein	3.757	1.90947893759	1.38345615191E-6	1.21255862726E-5	yes	up	ref_gene	mRNA	0.47	0.24	1.2	1.97	1.23	0.86	1.35333333333	0.636666666667	------	------	K00249	acd	map04936;map00280;map03320;map00071	Alcoholic liver disease;Valine, leucine and isoleucine degradation;PPAR signaling pathway;Fatty acid degradation
Pstu14405_RS03835	Pstu14405_RS03835	YgiQ family radical SAM protein	2.825	1.49818514248	1.39697757209E-6	1.21628689038E-5	yes	up	ref_gene	mRNA	0.91	0.6	2.57	1.72	2.19	2.43	2.11333333333	1.36	------	------	------	------	------	------
Pstu14405_RS12125	Pstu14405_RS12125	PQQ-dependent methanol/ethanol family dehydrogenase	5.767	2.52786526238	1.4013148737E-6	1.21628689038E-5	yes	up	ref_gene	mRNA	0.05	0.09	0.16	0.47	0.41	0.22	0.366666666667	0.1	------	------	K00114	exaA	map00010;map00625;map00620	Glycolysis / Gluconeogenesis;Chloroalkane and chloroalkene degradation;Pyruvate metabolism
Pstu14405_RS19220	Pstu14405_RS19220	L-lactate permease	2.174	1.1205657168	1.58312301505E-6	1.36745118402E-5	yes	up	ref_gene	mRNA	1.83	1.41	4.63	3.43	3.25	3.27	3.31666666667	2.62333333333	GO:0005886;GO:0015129	CC:plasma membrane;MF:lactate transmembrane transporter activity;	K03303	lutP	------	------
Pstu14405_RS10985	tig	trigger factor	0.372	-1.4251818899	1.93307140006E-6	1.66169791505E-5	yes	down	ref_gene	mRNA	4.23	3.47	7.41	1.02	1.31	1.18	1.17	5.03666666667	GO:0006457;GO:0051301;GO:0015031;GO:0007049;GO:0005737;GO:0003755	BP:protein folding;BP:cell division;BP:protein transport;BP:cell cycle;CC:cytoplasm;MF:peptidyl-prolyl cis-trans isomerase activity;	K03545	tig	------	------
Pstu14405_RS05715	Pstu14405_RS05715	branched-chain amino acid ABC transporter permease	5.113	2.35410664701	2.11130906098E-6	1.79762885763E-5	yes	up	ref_gene	mRNA	0.13	0.15	0.26	0.51	0.52	0.69	0.573333333333	0.18	GO:0005886;GO:0015658	CC:plasma membrane;MF:branched-chain amino acid transmembrane transporter activity;	K01998	livM	map02024;map02010	Quorum sensing;ABC transporters
Pstu14405_RS05970	Pstu14405_RS05970	YajQ family cyclic di-GMP-binding protein	0.204	-2.29458790995	2.17468687114E-6	1.84281522541E-5	yes	down	ref_gene	mRNA	3.03	2.88	6.73	0.42	0.6	0.59	0.536666666667	4.21333333333	------	------	K09767	yajQ	------	------
Pstu14405_RS10600	Pstu14405_RS10600	Lpp/OprI family alanine-zipper lipoprotein	0.309	-1.69549807244	2.48430503395E-6	2.09525349089E-5	yes	down	ref_gene	mRNA	1580.41	997.33	2687.31	241.15	460.96	416.61	372.906666667	1755.01666667	------	------	------	------	------	------
Pstu14405_RS04410	Pstu14405_RS04410	TRAP transporter substrate-binding protein	0.061	-4.04511070875	2.56811182818E-6	2.15576711211E-5	yes	down	ref_gene	mRNA	0.55	0.52	1.33	0	0.02	0.06	0.0266666666667	0.8	GO:0055085;GO:0071702;GO:0030288	BP:transmembrane transport;BP:organic substance transport;CC:outer membrane-bounded periplasmic space;	K11688	dctP	map02020	Two-component system
Pstu14405_RS16705	rplM	50S ribosomal protein L13	0.439	-1.18720341492	2.65927611554E-6	2.22186247411E-5	yes	down	ref_gene	mRNA	200.77	134.22	403.69	55.39	70.91	69.22	65.1733333333	246.226666667	GO:0006412;GO:1990904;GO:0005840;GO:0003735	BP:translation;CC:ribonucleoprotein complex;CC:ribosome;MF:structural constituent of ribosome;	K02871	rplM	map03010	Ribosome
Pstu14405_RS07685	Pstu14405_RS07685	cation acetate symporter	0.356	-1.48812797719	2.69601788301E-6	2.24208370922E-5	yes	down	ref_gene	mRNA	6.65	2.76	16.05	1.7	1.26	1.97	1.64333333333	8.48666666667	------	------	K14393	actP	------	------
Pstu14405_RS01745	Pstu14405_RS01745	phosphate ABC transporter substrate-binding protein PstS family protein	0.232	-2.10692941825	2.81806100365E-6	2.33272827524E-5	yes	down	ref_gene	mRNA	11.03	7.62	13.94	3.34	0.92	1.05	1.77	10.8633333333	------	------	K02040	pstS	map05152;map02010;map02020	Tuberculosis;ABC transporters;Two-component system
Pstu14405_RS10255	nirB	nitrite reductase large subunit NirB	31.253	4.96590495572	2.96423205221E-6	2.44241793058E-5	yes	up	ref_gene	mRNA	0	0.01	0.01	0.05	0.11	0.18	0.113333333333	0.00666666666667	GO:0042128;GO:0008942;GO:0050661;GO:0050660;GO:0051539;GO:0020037;GO:0046872	BP:nitrate assimilation;MF:nitrite reductase [NA;MF:NADP binding;MF:flavin adenine dinucleotide binding;MF:4 iron, 4 sulfur cluster binding;MF:heme binding;MF:metal ion binding;	K00362	nirB	map00910	Nitrogen metabolism
Pstu14405_RS05080	ftsH	ATP-dependent zinc metalloprotease FtsH	0.205	-2.28462207219	3.00061969348E-6	2.46105872107E-5	yes	down	ref_gene	mRNA	4.99	5.29	3.59	0.75	0.7	0.76	0.736666666667	4.62333333333	GO:0030163;GO:0006508;GO:0005886;GO:0004176;GO:0004222;GO:0016887;GO:0005524;GO:0008270	BP:protein catabolic process;BP:proteolysis;CC:plasma membrane;MF:ATP-dependent peptidase activity;MF:metalloendopeptidase activity;MF:ATPase activity;MF:ATP binding;MF:zinc ion binding;	K03798	ftsH	------	------
Pstu14405_RS09800	Pstu14405_RS09800	succinate dehydrogenase iron-sulfur subunit	0.411	-1.2834413879	3.64843654281E-6	2.96518388115E-5	yes	down	ref_gene	mRNA	118.31	99.36	183.66	34.21	37.12	37.41	36.2466666667	133.776666667	GO:0006099;GO:0102040;GO:0051538;GO:0051539;GO:0008177;GO:0046872;GO:0009055	BP:tricarboxylic acid cycle;MF:fumarate reductas;MF:3 iron, 4 sulfur cluster binding;MF:4 iron, 4 sulfur cluster binding;MF:succinate dehydrogenas;MF:metal ion binding;MF:electron carrier activity;	K00240	sdhB	map00020;map00720;map00190;map00650	Citrate cycle (TCA cycle);Carbon fixation pathways in prokaryotes;Oxidative phosphorylation;Butanoate metabolism
Pstu14405_RS04545	Pstu14405_RS04545	protein nirF	0.182	-2.46083279943	4.48001499637E-6	3.62455511924E-5	yes	down	ref_gene	mRNA	2.02	1.88	1.74	0.37	0.12	0.3	0.263333333333	1.88	GO:0005737	CC:cytoplasm;	K19345	nirF	------	------
Pstu14405_RS21040	Pstu14405_RS21040	cytochrome b/b6 domain-containing protein	0.195	-2.36022431061	4.68603189065E-6	3.77415541463E-5	yes	down	ref_gene	mRNA	4.43	4.87	4.13	0.59	0.73	0.63	0.65	4.47666666667	GO:0022904;GO:0005886;GO:0009055	BP:respiratory electron transport chain;CC:plasma membrane;MF:electron carrier activity;	------	------	------	------
Pstu14405_RS04775	malT	HTH-type transcriptional regulator MalT	24.979	4.64264415476	4.93235551727E-6	3.93966658805E-5	yes	up	ref_gene	mRNA	0.01	0	0.01	0.1	0.07	0.09	0.0866666666667	0.00666666666667	------	------	K03556	malT	------	------
Pstu14405_RS00335	Pstu14405_RS00335	ATP-binding protein	3.257	1.70368880907	4.93560019979E-6	3.93966658805E-5	yes	up	ref_gene	mRNA	0.33	0.1	0.7	0.75	0.65	0.6	0.666666666667	0.376666666667	------	------	------	------	------	------
Pstu14405_RS06480	yajC	preprotein translocase subunit YajC	0.248	-2.01159616033	5.01339738949E-6	3.98397979218E-5	yes	down	ref_gene	mRNA	8.94	8.94	15.3	1.59	1.99	2.2	1.92666666667	11.06	GO:0005886	CC:plasma membrane;	K03210	yajC	map02024;map03070;map03060	Quorum sensing;Bacterial secretion system;Protein export
Pstu14405_RS09560	fnr	fumarate/nitrate reduction transcriptional regulator Fnr	0.396	-1.33789987046	5.36536039296E-6	4.22610765754E-5	yes	down	ref_gene	mRNA	18.79	15.44	28.1	7.52	4.12	5.15	5.59666666667	20.7766666667	GO:0003700;GO:0003677	MF:transcription factor activity, sequence-specific DNA binding;MF:DNA binding;	K01420	fnr	------	------
Pstu14405_RS19095	Pstu14405_RS19095	exodeoxyribonuclease III	0.411	-1.28184049339	5.91493758415E-6	4.63855631599E-5	yes	down	ref_gene	mRNA	16.32	12.48	22.66	4.84	3.92	5.36	4.70666666667	17.1533333333	GO:0006281;GO:0046872;GO:0008311	BP:DNA repair;MF:metal ion binding;MF:double-stranded DNA 3'-5' exodeoxyribonuclease activity;	K01142	xthA	map03410	Base excision repair
Pstu14405_RS03620	Pstu14405_RS03620	SidA/IucD/PvdA family monooxygenase	11.986	3.58329722047	6.33640952061E-6	4.94738000998E-5	yes	up	ref_gene	mRNA	0.13	0.06	0.18	0.1	1.43	0.97	0.833333333333	0.123333333333	------	------	K03897	iucD	map00997	Biosynthesis of various other secondary metabolites
Pstu14405_RS10005	Pstu14405_RS10005	SDR family NAD(P)-dependent oxidoreductase	14.316	3.83951935352	6.46127064987E-6	5.02293561825E-5	yes	up	ref_gene	mRNA	0.03	0.02	0.13	0.34	0.66	0.4	0.466666666667	0.06	------	------	------	------	------	------
Pstu14405_RS03320	Pstu14405_RS03320	acyl-CoA dehydrogenase family protein	3.156	1.65794957908	6.9359422169E-6	5.36859943022E-5	yes	up	ref_gene	mRNA	0.41	0.14	0.78	0.67	0.78	0.88	0.776666666667	0.443333333333	------	------	K09456	aidB	------	------
Pstu14405_RS14690	Pstu14405_RS14690	tellurite resistance TerB family protein	3.606	1.85033369414	7.31302838393E-6	5.63607532348E-5	yes	up	ref_gene	mRNA	0.67	0.19	1.19	1.79	1.22	1.28	1.43	0.683333333333	------	------	------	------	------	------
Pstu14405_RS20960	ppnN	nucleotide 5'-monophosphate nucleosidase PpnN	0.458	-1.12775352201	7.61237948466E-6	5.84160279767E-5	yes	down	ref_gene	mRNA	2.33	1.6	4.5	0.95	0.64	0.77	0.786666666667	2.81	------	------	K06966	ppnN	map00240;map01232;map00230	Pyrimidine metabolism;Nucleotide metabolism;Purine metabolism
Pstu14405_RS12760	nirB	nitrite reductase large subunit NirB	3.206	1.68091697053	7.71276417919E-6	5.89334288564E-5	yes	up	ref_gene	mRNA	0.19	0.19	0.37	0.4	0.45	0.64	0.496666666667	0.25	------	------	K26139	nasD	map00910	Nitrogen metabolism
Pstu14405_RS00365	Pstu14405_RS00365	aspartate aminotransferase family protein	2.210	1.14421981885	7.78149766931E-6	5.92056077988E-5	yes	up	ref_gene	mRNA	8.53	3.96	18.5	16.81	10.36	11.65	12.94	10.33	------	------	K00822	------	map00280;map00640;map00410	Valine, leucine and isoleucine degradation;Propanoate metabolism;beta-Alanine metabolism
Pstu14405_RS10660	prpB	methylisocitrate lyase	4.076	2.02720288686	7.95120398788E-6	5.99862984402E-5	yes	up	ref_gene	mRNA	0.67	0.31	0.56	2.04	1.29	0.9	1.41	0.513333333333	GO:0019629;GO:0000287;GO:0046421	BP:propionate catabolic process, 2-methylcitrate cycle;MF:magnesium ion binding;MF:methylisocitrate lyase activity;	K03417	prpB	map00640	Propanoate metabolism
Pstu14405_RS06515	iscR	Fe-S cluster assembly transcriptional regulator IscR	19.039	4.2509029592	8.14495809801E-6	6.11898532741E-5	yes	up	ref_gene	mRNA	0.24	0	0.28	4.41	0.32	1.67	2.13333333333	0.173333333333	GO:0003700;GO:0003690	MF:transcription factor activity, sequence-specific DNA binding;MF:double-stranded DNA binding;	K13643	iscR	------	------
Pstu14405_RS13865	fliE	flagellar hook-basal body complex protein FliE	0.123	-3.01886886409	8.43104472322E-6	6.30740919042E-5	yes	down	ref_gene	mRNA	7.56	6	11.08	0.39	0.72	1.06	0.723333333333	8.21333333333	GO:0071973;GO:0009425;GO:0003774;GO:0005198	BP:bacterial-type flagellum-dependent cell motility;CC:bacterial-type flagellum basal body;MF:motor activity;MF:structural molecule activity;	K02408	fliE	map02040	Flagellar assembly
Pstu14405_RS11715	Pstu14405_RS11715	ABC-F family ATPase	0.322	-1.63345380069	9.16293073173E-6	6.80219848559E-5	yes	down	ref_gene	mRNA	1.38	0.72	2.43	0.17	0.3	0.36	0.276666666667	1.51	GO:0016887;GO:0005524	MF:ATPase activity;MF:ATP binding;	------	------	------	------
Pstu14405_RS05660	Pstu14405_RS05660	gamma-carboxygeranoyl-CoA hydratase	5.873	2.55397761365	9.16851138158E-6	6.80219848559E-5	yes	up	ref_gene	mRNA	0.1	0.09	0.39	0.68	0.42	0.89	0.663333333333	0.193333333333	------	------	K13766	liuC	map00280	Valine, leucine and isoleucine degradation
Pstu14405_RS04690	edd	phosphogluconate dehydratase	9.992	3.32080588566	9.51624667302E-6	7.03101200469E-5	yes	up	ref_gene	mRNA	0.04	0.04	0.02	0.11	0.26	0.29	0.22	0.0333333333333	GO:0046177;GO:0009255;GO:0046872;GO:0051539;GO:0004456	BP:D-gluconate catabolic process;BP:Entner-Doudoroff pathway through 6-phosphogluconate;MF:metal ion binding;MF:4 iron, 4 sulfur cluster binding;MF:phosphogluconate dehydratase activity;	K01690	edd	map00030	Pentose phosphate pathway
Pstu14405_RS00230	Pstu14405_RS00230	ABC transporter permease subunit	2.303	1.20322491222	9.55625316432E-6	7.03151467399E-5	yes	up	ref_gene	mRNA	1.5	1.14	4.09	3.22	2.84	2.93	2.99666666667	2.24333333333	GO:0055085;GO:0005886	BP:transmembrane transport;CC:plasma membrane;	K11074	potI	map02010	ABC transporters
Pstu14405_RS20545	Pstu14405_RS20545	ectoine synthase	0.070	-3.84564040172	1.05128323884E-5	7.70366570103E-5	yes	down	ref_gene	mRNA	3.14	1.56	7.9	0.34	0	0.24	0.193333333333	4.2	GO:0019491;GO:0033990	BP:ectoine biosynthetic process;MF:ectoine synthase activity;	K06720	ectC	map00260	Glycine, serine and threonine metabolism
Pstu14405_RS07250	nhaD	sodium:proton antiporter NhaD	2.984	1.57708552862	1.09165130704E-5	7.96682668156E-5	yes	up	ref_gene	mRNA	0.45	0.2	1.19	1.13	0.94	0.93	1	0.613333333333	------	------	------	------	------	------
Pstu14405_RS20835	gspE	type II secretion system ATPase GspE	4.111	2.03960515103	1.29280001616E-5	9.35840659472E-5	yes	up	ref_gene	mRNA	0.45	0.11	0.83	0.65	1.14	1.24	1.01	0.463333333333	GO:0015628;GO:0015627;GO:0005886;GO:0016887;GO:0005524	BP:protein secretion by the type II secretion system;CC:type II protein secretion system complex;CC:plasma membrane;MF:ATPase activity;MF:ATP binding;	K02454	gspE	map03070;map05111	Bacterial secretion system;Biofilm formation - Vibrio cholerae
Pstu14405_RS03940	zapE	cell division protein ZapE	0.365	-1.45381128261	1.32295659105E-5	9.53809026125E-5	yes	down	ref_gene	mRNA	1.63	0.91	3.33	0.41	0.43	0.4	0.413333333333	1.95666666667	GO:0007049;GO:0051301;GO:0005737;GO:0016887;GO:0005524	BP:cell cycle;BP:cell division;CC:cytoplasm;MF:ATPase activity;MF:ATP binding;	K06916	zapE	------	------
Pstu14405_RS05680	Pstu14405_RS05680	AMP-binding protein	5.880	2.5557166295	1.33337855149E-5	9.5746218878E-5	yes	up	ref_gene	mRNA	0.11	0.15	0.09	0.35	0.5	0.66	0.503333333333	0.116666666667	------	------	K00666	------	------	------
Pstu14405_RS19310	Pstu14405_RS19310	ABC transporter ATP-binding protein	11.125	3.4757663827	1.33937974256E-5	9.57924391879E-5	yes	up	ref_gene	mRNA	0.13	0.08	0.04	0.54	0.92	0.45	0.636666666667	0.0833333333333	------	------	K01996	livF	map02024;map02010	Quorum sensing;ABC transporters
Pstu14405_RS02655	crtY	lycopene beta-cyclase CrtY	5.477	2.45351164399	1.3768426473E-5	9.8079468262E-5	yes	up	ref_gene	mRNA	0.29	0.15	0.18	1.4	0.43	0.62	0.816666666667	0.206666666667	------	------	K06443	lcyB	map00906	Carotenoid biosynthesis
Pstu14405_RS00385	znuB	zinc ABC transporter permease subunit ZnuB	0.260	-1.94455147558	1.3940378383E-5	9.89103037651E-5	yes	down	ref_gene	mRNA	1.25	1.12	2.69	0.29	0.24	0.29	0.273333333333	1.68666666667	GO:0055085;GO:0043190	BP:transmembrane transport;CC:ATP-binding cassett;	K09816	znuB	map02010	ABC transporters
Pstu14405_RS07560	Pstu14405_RS07560	flagellar basal body P-ring protein FlgI	0.057	-4.14066445401	1.46807154746E-5	0.00010375145956	yes	down	ref_gene	mRNA	0.53	0.29	0.89	0.03	0.03	0	0.02	0.57	GO:0071973;GO:0009428;GO:0030288;GO:0005198	BP:bacterial-type flagellum-dependent cell motility;CC:bacterial-type flagellum basal body, distal rod, P ring;CC:outer membrane-bounded periplasmic space;MF:structural molecule activity;	K02394	flgI	map02040	Flagellar assembly
Pstu14405_RS18010	rplC	50S ribosomal protein L3	0.408	-1.29239813702	1.60875773199E-5	0.000112802306855	yes	down	ref_gene	mRNA	197.54	115.95	405.52	42.27	65.21	62.87	56.7833333333	239.67	GO:0006412;GO:0005840;GO:1990904;GO:0003735;GO:0019843	BP:translation;CC:ribosome;CC:ribonucleoprotein complex;MF:structural constituent of ribosome;MF:rRNA binding;	K02906	rplC	map03010	Ribosome
Pstu14405_RS20045	ompR	two-component system response regulator OmpR	0.217	-2.20319816777	1.68687556327E-5	0.000117817715122	yes	down	ref_gene	mRNA	2.68	2.39	2.58	0.59	0.27	0.39	0.416666666667	2.55	GO:0000160;GO:0006355;GO:0003677	BP:phosphorelay signal transduction system;BP:regulation of transcription, DNA-templated;MF:DNA binding;	K07659	ompR	map02026;map02020	Biofilm formation - Escherichia coli;Two-component system
Pstu14405_RS02725	Pstu14405_RS02725	phenylacyl-CoA dehydrogenase	0.225	-2.15120273886	1.80650057653E-5	0.000125681829994	yes	down	ref_gene	mRNA	2.31	2.18	2.52	0.73	0.21	0.24	0.393333333333	2.33666666667	GO:0016627;GO:0050660	MF:oxidoreductase activity, acting on the CH-CH group of donors;MF:flavin adenine dinucleotide binding;	K20035	dmdC	map00920	Sulfur metabolism
Pstu14405_RS19150	Pstu14405_RS19150	AAA family ATPase	3.955	1.98360637567	1.81816142891E-5	0.000126002815306	yes	up	ref_gene	mRNA	0.08	0.05	0.2	0.32	0.17	0.29	0.26	0.11	GO:0006508;GO:0016020;GO:0004176;GO:0004222;GO:0016887;GO:0005524	BP:proteolysis;CC:membrane;MF:ATP-dependent peptidase activity;MF:metalloendopeptidase activity;MF:ATPase activity;MF:ATP binding;	K03798	ftsH	------	------
Pstu14405_RS03760	hflC	protease modulator HflC	0.359	-1.47885771664	1.8260805664E-5	0.000126063013619	yes	down	ref_gene	mRNA	2.07	1.34	3.47	0.6	0.51	0.43	0.513333333333	2.29333333333	GO:0006508;GO:0016020;GO:0008233	BP:proteolysis;CC:membrane;MF:peptidase activity;	K04087	hflC	------	------
Pstu14405_RS18055	rplJ	50S ribosomal protein L10	0.364	-1.4581582714	1.98959036951E-5	0.000136822599257	yes	down	ref_gene	mRNA	10.45	3.93	18.65	2.26	2.36	2.4	2.34	11.01	GO:0006412;GO:0015934;GO:0070180;GO:0003735	BP:translation;CC:large ribosomal subunit;MF:large ribosomal subunit rRNA binding;MF:structural constituent of ribosome;	K02864	rplJ	map03010	Ribosome
Pstu14405_RS16410	Pstu14405_RS16410	fatty acid--CoA ligase	4.288	2.1003221117	2.03028668185E-5	0.000139086306021	yes	up	ref_gene	mRNA	0.18	0.04	0.23	0.57	0.33	0.25	0.383333333333	0.15	GO:0016874	MF:ligase activity;	------	------	------	------
Pstu14405_RS00345	Pstu14405_RS00345	YaiO family outer membrane beta-barrel protein	3.625	1.85806837696	2.03949568211E-5	0.000139183903802	yes	up	ref_gene	mRNA	0.29	0.13	0.88	0.8	0.95	0.73	0.826666666667	0.433333333333	------	------	------	------	------	------
Pstu14405_RS10300	phrB	deoxyribodipyrimidine photo-lyase	5.250	2.3923165746	2.04736060794E-5	0.000139189382776	yes	up	ref_gene	mRNA	0.13	0.11	0.45	1.26	0.24	0.68	0.726666666667	0.23	------	------	K01669	phr	------	------
Pstu14405_RS01690	Pstu14405_RS01690	TAXI family TRAP transporter solute-binding subunit	0.446	-1.16415992547	2.05934982386E-5	0.000139474147161	yes	down	ref_gene	mRNA	65.55	36.07	137.19	16.67	22.59	21.38	20.2133333333	79.6033333333	------	------	K07080	------	------	------
Pstu14405_RS13755	fliA	RNA polymerase sigma factor FliA	0.071	-3.81337141954	2.16469806167E-5	0.000146055854123	yes	down	ref_gene	mRNA	0.9	0.74	1.59	0.19	0	0	0.0633333333333	1.07666666667	GO:0006352;GO:0005737;GO:0003899;GO:0016987;GO:0003677	BP:DNA-templated transcription, initiation;CC:cytoplasm;MF:DNA-directed RNA polymerase activity;MF:sigma factor activity;MF:DNA binding;	K02405	fliA	map02026;map02025;map02040;map02020;map05111	Biofilm formation - Escherichia coli;Biofilm formation - Pseudomonas aeruginosa;Flagellar assembly;Two-component system;Biofilm formation - Vibrio cholerae
Pstu14405_RS16610	mraY	phospho-N-acetylmuramoyl-pentapeptide-transferase	2.513	1.32921620486	2.18313375876E-5	0.000146745983484	yes	up	ref_gene	mRNA	0.76	0.4	1.44	1.19	1.31	1.31	1.27	0.866666666667	GO:0071555;GO:0008360;GO:0007049;GO:0009252;GO:0051301;GO:0005886;GO:0008963;GO:0046872;GO:0051992	BP:cell wall organization;BP:regulation of cell shape;BP:cell cycle;BP:peptidoglycan biosynthetic process;BP:cell division;CC:plasma membrane;MF:phospho-N-acetylmuramoyl-pentapeptide-transferase activity;MF:metal ion binding;MF:UDP-N-acetylmuramoyl-L-alanyl-D-glutamyl-meso-2,6-diaminopimelyl-D-alanyl-D-alanin;	K01000	mraY	map00550;map01502	Peptidoglycan biosynthesis;Vancomycin resistance
Pstu14405_RS18035	rpsL	30S ribosomal protein S12	0.441	-1.18016346666	2.20898570985E-5	0.000147927582367	yes	down	ref_gene	mRNA	221.47	163.66	406.51	60.38	83.25	75.54	73.0566666667	263.88	GO:0006412;GO:0015935;GO:0003735;GO:0000049;GO:0019843	BP:translation;CC:small ribosomal subunit;MF:structural constituent of ribosome;MF:tRNA binding;MF:rRNA binding;	K02950	rpsL	map03010	Ribosome
Pstu14405_RS19910	Pstu14405_RS19910	3-hydroxyacyl-CoA dehydrogenase	2.521	1.3341344204	2.26028164087E-5	0.000150797894548	yes	up	ref_gene	mRNA	0.6	0.27	1.17	1.04	0.92	1.02	0.993333333333	0.68	------	------	------	------	------	------
Pstu14405_RS11575	Pstu14405_RS11575	acyl-CoA dehydrogenase	4.560	2.18897762905	2.29966909724E-5	0.000152855328843	yes	up	ref_gene	mRNA	1.3	0.47	3.71	8.71	2.11	2.85	4.55666666667	1.82666666667	GO:0016627;GO:0050660	MF:oxidoreductase activity, acting on the CH-CH group of donors;MF:flavin adenine dinucleotide binding;	K00249	acd	map04936;map00280;map03320;map00071	Alcoholic liver disease;Valine, leucine and isoleucine degradation;PPAR signaling pathway;Fatty acid degradation
Pstu14405_RS13770	flhA	flagellar biosynthesis protein FlhA	0.342	-1.54940362505	2.4171239799E-5	0.000160067321336	yes	down	ref_gene	mRNA	1.12	0.68	1.82	0.44	0.15	0.2	0.263333333333	1.20666666667	GO:0009306;GO:0044780;GO:0005886	BP:protein secretion;BP:bacterial-type flagellum assembly;CC:plasma membrane;	K02400	flhA	map02040	Flagellar assembly
Pstu14405_RS00380	znuC	zinc ABC transporter ATP-binding protein ZnuC	0.284	-1.81708296385	2.493250746E-5	0.000164499348113	yes	down	ref_gene	mRNA	1.42	1.28	3.94	0.59	0.27	0.3	0.386666666667	2.21333333333	GO:0015633;GO:0005524;GO:0016887	MF:zinc-transporting ATPase activity;MF:ATP binding;MF:ATPase activity;	K09817	znuC	map02010	ABC transporters
Pstu14405_RS05515	Pstu14405_RS05515	2-isopropylmalate synthase	0.486	-1.04111151312	2.50811581012E-5	0.000164871730459	yes	down	ref_gene	mRNA	6.12	3.98	12.07	2.99	1.5	2.12	2.20333333333	7.39	GO:0009098;GO:0005737;GO:0003985;GO:0030145;GO:0003852	BP:leucine biosynthetic process;CC:cytoplasm;MF:acetyl-CoA C-acetyltransferase activity;MF:manganese ion binding;MF:2-isopropylmalate synthase activity;	K01649	leuA	map00620;map00290	Pyruvate metabolism;Valine, leucine and isoleucine biosynthesis
Pstu14405_RS15385	ggt	gamma-glutamyltransferase	6.577	2.7173759395	2.55419387193E-5	0.000167285664579	yes	up	ref_gene	mRNA	0.03	0.03	0.08	0.22	0.17	0.13	0.173333333333	0.0466666666667	------	------	K00681	ggt	map00460;map00480;map00430	Cyanoamino acid metabolism;Glutathione metabolism;Taurine and hypotaurine metabolism
Pstu14405_RS11505	Pstu14405_RS11505	sodium:alanine symporter family protein	2.818	1.49475696266	2.57809213087E-5	0.000168234625182	yes	up	ref_gene	mRNA	2.33	1.63	4.53	2.99	5.69	5.41	4.69666666667	2.83	------	------	K03310	------	------	------
Pstu14405_RS11880	Pstu14405_RS11880	phosphotransferase family protein	5.195	2.37710307837	2.71205135199E-5	0.000176332647904	yes	up	ref_gene	mRNA	0.1	0.03	0.28	0.39	0.34	0.43	0.386666666667	0.136666666667	------	------	------	------	------	------
Pstu14405_RS05415	ilvC	ketol-acid reductoisomerase	2.113	1.07918800805	2.74292922492E-5	0.000177694110658	yes	up	ref_gene	mRNA	24.68	12.1	54.68	47.16	33.07	29.66	36.63	30.4866666667	GO:0009099;GO:0009097;GO:0050661;GO:0016853;GO:0000287;GO:0004455	BP:valine biosynthetic process;BP:isoleucine biosynthetic process;MF:NADP binding;MF:isomerase activity;MF:magnesium ion binding;MF:ketol-acid reductoisomerase activity;	K00053	ilvC	map00770;map00290	Pantothenate and CoA biosynthesis;Valine, leucine and isoleucine biosynthesis
Pstu14405_RS19300	Pstu14405_RS19300	ABC transporter substrate-binding protein	5.337	2.41601268413	2.77255288438E-5	0.000178964785461	yes	up	ref_gene	mRNA	0.13	0.23	0.27	0.42	1.05	0.77	0.746666666667	0.21	------	------	K01999	livK	map02024;map02010	Quorum sensing;ABC transporters
Pstu14405_RS11565	Pstu14405_RS11565	mannitol dehydrogenase family protein	10.875	3.44288607278	2.84399296552E-5	0.000182881191382	yes	up	ref_gene	mRNA	0.02	0.01	0.07	0.4	0.12	0.11	0.21	0.0333333333333	------	------	K00045	mtlK	map00051	Fructose and mannose metabolism
Pstu14405_RS00290	aguA	agmatine deiminase	0.339	-1.55874488686	2.85368301989E-5	0.000182881191382	yes	down	ref_gene	mRNA	1.63	0.71	3.47	0.48	0.28	0.38	0.38	1.93666666667	------	------	K10536	aguA	map00330	Arginine and proline metabolism
Pstu14405_RS14595	Pstu14405_RS14595	efflux RND transporter permease subunit	4.181	2.0638209039	3.17185979452E-5	0.000202545904022	yes	up	ref_gene	mRNA	0.08	0.06	0.14	0.44	0.11	0.24	0.263333333333	0.0933333333333	------	------	K18303	mexK	------	------
Pstu14405_RS16595	murG	undecaprenyldiphospho-muramoylpentapeptide beta-N-acetylglucosaminyltransferase	4.461	2.15728769683	3.18681136198E-5	0.000202776466734	yes	up	ref_gene	mRNA	0.1	0.08	0.47	0.5	0.55	0.51	0.52	0.216666666667	------	------	K02563	murG	map04112;map00550;map01502	Cell cycle - Caulobacter;Peptidoglycan biosynthesis;Vancomycin resistance
Pstu14405_RS05875	Pstu14405_RS05875	DUF1329 domain-containing protein	3.021	1.59519297548	3.29484847795E-5	0.000208588636238	yes	up	ref_gene	mRNA	0.84	0.91	1.9	3.82	1.36	2.06	2.41333333333	1.21666666667	------	------	------	------	------	------
Pstu14405_RS18700	trxA	thioredoxin TrxA	0.451	-1.1496387965	3.30148680399E-5	0.000208588636238	yes	down	ref_gene	mRNA	30.07	23.52	58.98	14.74	9.47	12.98	12.3966666667	37.5233333333	GO:0015035	MF:protein disulfide oxidoreductase activity;	K03671	trxA	map05012;map04621;map05418;map05132	Parkinson disease;NOD-like receptor signaling pathway;Fluid shear stress and atherosclerosis;Salmonella infection
Pstu14405_RS21365	atpE	F0F1 ATP synthase subunit C	0.141	-2.83026729571	3.39928217521E-5	0.000213826575071	yes	down	ref_gene	mRNA	18.55	20.71	38.56	4.63	1.79	2.95	3.12333333333	25.94	GO:0045263;GO:0005886;GO:0016787;GO:0008289;GO:0046933	CC:proton-transporting ATP synthase complex, coupling factor;CC:plasma membrane;MF:hydrolase activity;MF:lipid binding;MF:proton-transporting ATP synthase activity, rotational mechanism;	K02110	atpE	map00195;map00190	Photosynthesis;Oxidative phosphorylation
Pstu14405_RS03625	Pstu14405_RS03625	aspartate aminotransferase family protein	36.631	5.19500527302	3.40830950197E-5	0.000213826575071	yes	up	ref_gene	mRNA	0	0.01	0.01	0.05	0.23	0.2	0.16	0.00666666666667	------	------	K13745	ddc	map00260	Glycine, serine and threonine metabolism
Pstu14405_RS05665	Pstu14405_RS05665	carboxyl transferase domain-containing protein	2.889	1.53077795658	3.4830458899E-5	0.000217751260529	yes	up	ref_gene	mRNA	0.49	0.32	0.61	0.69	0.88	1.07	0.88	0.473333333333	------	------	K01969	------	map00280	Valine, leucine and isoleucine degradation
novel0010	-	2-oxoglutarate dehydrogenase E1 component, partial [Gammaproteobacteria bacterium HGW-Gammaproteobacteria-9]	0.409	-1.29106702379	3.82539501187E-5	0.000237493273653	yes	down	novel_gene	unknown	58.12	55.9	82.29	21.97	15.06	19.29	18.7733333333	65.4366666667	GO:0006099;GO:0004591;GO:0030976	BP:tricarboxylic acid cycle;MF:oxoglutarate dehydrogenas;MF:thiamine pyrophosphate binding;	K00164	sucA	map00020;map00785	Citrate cycle (TCA cycle);Lipoic acid metabolism
Pstu14405_RS16350	Pstu14405_RS16350	NADH:flavin oxidoreductase	8.461	3.0809021005	3.89490437729E-5	0.000240971938637	yes	up	ref_gene	mRNA	0.03	0.03	0.09	0.17	0.23	0.36	0.253333333333	0.05	------	------	------	------	------	------
Pstu14405_RS10055	Pstu14405_RS10055	enoyl-CoA hydratase	4.047	2.01671547792	4.21284786871E-5	0.000259743861699	yes	up	ref_gene	mRNA	0.41	0.07	0.61	0.94	0.79	0.78	0.836666666667	0.363333333333	GO:0004300;GO:0016853;GO:0003824	MF:enoyl-CoA hydratase activity;MF:isomerase activity;MF:catalytic activity;	K01692	paaF	map00310;map00640;map00650;map00907;map00627;map00930;map00380;map00362;map00360;map00071;map00280;map00410	Lysine degradation;Propanoate metabolism;Butanoate metabolism;Pinene, camphor and geraniol degradation;Aminobenzoate degradation;Caprolactam degradation;Tryptophan metabolism;Benzoate degradation;Phenylalanine metabolism;Fatty acid degradation;Valine, leucine and isoleucine degradation;beta-Alanine metabolism
Pstu14405_RS13860	fliF	flagellar basal-body MS-ring/collar protein FliF	0.260	-1.94239892553	4.39157583111E-5	0.000269832906736	yes	down	ref_gene	mRNA	0.39	0.41	0.81	0.1	0.09	0.08	0.09	0.536666666667	GO:0071973;GO:0009431;GO:0005886;GO:0003774	BP:bacterial-type flagellum-dependent cell motility;CC:bacterial-type flagellum basal body, MS ring;CC:plasma membrane;MF:motor activity;	K02409	fliF	map02040	Flagellar assembly
Pstu14405_RS03075	Pstu14405_RS03075	NAD(P)-dependent alcohol dehydrogenase	0.388	-1.36483082922	4.42046719188E-5	0.000270618392755	yes	down	ref_gene	mRNA	1.45	1.04	2.63	0.44	0.37	0.41	0.406666666667	1.70666666667	------	------	------	------	------	------
Pstu14405_RS19250	glcC	transcriptional regulator GlcC	7.390	2.88553783299	4.86885016559E-5	0.000296105581499	yes	up	ref_gene	mRNA	0.08	0.05	0.19	0.5	0.25	0.66	0.47	0.106666666667	GO:0006351;GO:0003700;GO:0003677	BP:transcription, DNA-templated;MF:transcription factor activity, sequence-specific DNA binding;MF:DNA binding;	K11474	glcC	------	------
Pstu14405_RS20535	ectA	diaminobutyrate acetyltransferase	0.020	-5.63905498132	4.90563053435E-5	0.00029733109815	yes	down	ref_gene	mRNA	0.77	0.84	0.96	0	0	0	0	0.856666666667	GO:0019491;GO:0033816	BP:ectoine biosynthetic process;MF:diaminobutyrate acetyltransferase activity;	K06718	ectA	map00260	Glycine, serine and threonine metabolism
Pstu14405_RS17935	rplF	50S ribosomal protein L6	0.435	-1.20110127366	5.04867314044E-5	0.000304967147808	yes	down	ref_gene	mRNA	6.16	4.43	12.89	1.87	1.97	2.39	2.07666666667	7.82666666667	GO:0006412;GO:0005840;GO:1990904;GO:0003735;GO:0019843	BP:translation;CC:ribosome;CC:ribonucleoprotein complex;MF:structural constituent of ribosome;MF:rRNA binding;	K02933	rplF	map03010	Ribosome
Pstu14405_RS20510	Pstu14405_RS20510	acetyl-CoA carboxylase biotin carboxylase subunit	2.743	1.45564275748	5.2280941553E-5	0.000314741829955	yes	up	ref_gene	mRNA	1.62	1.05	1.59	3.62	1.78	2.74	2.71333333333	1.42	GO:0046872;GO:0004736;GO:0005524	MF:metal ion binding;MF:pyruvate carboxylase activity;MF:ATP binding;	K01959	pycA	map00020;map00720;map00620	Citrate cycle (TCA cycle);Carbon fixation pathways in prokaryotes;Pyruvate metabolism
Pstu14405_RS18650	Pstu14405_RS18650	penicillin-binding protein 1A	0.179	-2.48313541493	5.58081071023E-5	0.000334848642614	yes	down	ref_gene	mRNA	0.4	0.2	0.43	0.03	0.07	0.01	0.0366666666667	0.343333333333	------	------	K05366	mrcA	map00550;map01501	Peptidoglycan biosynthesis;beta-Lactam resistance
Pstu14405_RS08195	rpsB	30S ribosomal protein S2	0.473	-1.07895788608	5.6854955983E-5	0.000339988833771	yes	down	ref_gene	mRNA	106.29	67.68	228.18	29.7	39.34	41.71	36.9166666667	134.05	GO:0006412;GO:0015935;GO:0003735	BP:translation;CC:small ribosomal subunit;MF:structural constituent of ribosome;	K02967	rpsB	map03010	Ribosome
Pstu14405_RS10720	Pstu14405_RS10720	ISL3 family transposase	2.671	1.41736226948	5.74465984871E-5	0.000342381726983	yes	up	ref_gene	mRNA	0.36	0.22	0.58	0.79	0.48	0.66	0.643333333333	0.386666666667	------	------	K07485	------	------	------
Pstu14405_RS02025	Pstu14405_RS02025	homoserine O-acetyltransferase	0.328	-1.60698525258	5.82432417124E-5	0.00034597646572	yes	down	ref_gene	mRNA	1.2	0.67	2.31	0.19	0.22	0.38	0.263333333333	1.39333333333	GO:0009086;GO:0005737;GO:0008899	BP:methionine biosynthetic process;CC:cytoplasm;MF:homoserine O-succinyltransferase activity;	K00641	metX	map00270;map00920	Cysteine and methionine metabolism;Sulfur metabolism
Pstu14405_RS06810	Pstu14405_RS06810	high-affinity branched-chain amino acid ABC transporter permease LivM	3.658	1.87116840796	6.22172018662E-5	0.000368358797804	yes	up	ref_gene	mRNA	0.24	0.31	0.64	0.55	1.12	0.94	0.87	0.396666666667	GO:0005886;GO:0015658	CC:plasma membrane;MF:branched-chain amino acid transmembrane transporter activity;	K01998	livM	map02024;map02010	Quorum sensing;ABC transporters
Pstu14405_RS05505	Pstu14405_RS05505	carboxynorspermidine decarboxylase	0.382	-1.38912933363	6.58136119011E-5	0.000388365472208	yes	down	ref_gene	mRNA	3.5	2.03	8.34	0.66	1.01	1.27	0.98	4.62333333333	GO:0008295;GO:0045312;GO:0005737;GO:0016831	BP:spermidine biosynthetic process;BP:nor-spermidine biosynthetic process;CC:cytoplasm;MF:carboxy-lyase activity;	K13747	nspC	map00330	Arginine and proline metabolism
Pstu14405_RS18940	Pstu14405_RS18940	IclR family transcriptional regulator	12.568	3.65167991863	7.2005684645E-5	0.000423507118899	yes	up	ref_gene	mRNA	0	0.02	0.52	2.2	0.5	0.55	1.08333333333	0.18	GO:0006355;GO:0003677	BP:regulation of transcription, DNA-templated;MF:DNA binding;	K13641	iclR	------	------
Pstu14405_RS17525	adhP	alcohol dehydrogenase AdhP	2.159	1.11052091186	7.35810820542E-5	0.000430537328249	yes	up	ref_gene	mRNA	3.5	2.51	6.25	7.8	3.6	5.52	5.64	4.08666666667	GO:0016616;GO:0008270;GO:0004022	MF:oxidoreductase activity, acting on the CH-OH group of donors, NAD or NADP as acceptor;MF:zinc ion binding;MF:alcohol dehydrogenas;	K13953	adhP	map00071;map00980;map00626;map00625;map00620;map00010;map00830;map00350;map00982	Fatty acid degradation;Metabolism of xenobiotics by cytochrome P450;Naphthalene degradation;Chloroalkane and chloroalkene degradation;Pyruvate metabolism;Glycolysis / Gluconeogenesis;Retinol metabolism;Tyrosine metabolism;Drug metabolism - cytochrome P450
Pstu14405_RS06250	Pstu14405_RS06250	urate hydroxylase PuuD	15.926	3.99328545636	7.36825628882E-5	0.000430537328249	yes	up	ref_gene	mRNA	0.03	0.03	0.13	1.58	0.1	0.11	0.596666666667	0.0633333333333	GO:0016020;GO:0046872;GO:0020037;GO:0009055	CC:membrane;MF:metal ion binding;MF:heme binding;MF:electron carrier activity;	------	------	------	------
Pstu14405_RS04030	Pstu14405_RS04030	TetR family transcriptional regulator	0.281	-1.83148410458	7.69602332767E-5	0.000448224420517	yes	down	ref_gene	mRNA	6.07	4.22	6.13	0.56	1.24	1.29	1.03	5.47333333333	GO:0003677	MF:DNA binding;	K18135	nalD	map01501	beta-Lactam resistance
novel0017	-	3-oxoacyl-(Acyl carrier protein) synthase II (modular protein) [Pseudomonas xanthomarina]	0.293	-1.76885951661	8.01773342917E-5	0.000465445044525	yes	down	novel_gene	unknown	109.16	50.15	221.33	28.64	27.18	27.26	27.6933333333	126.88	GO:0036104;GO:0005737;GO:0000036;GO:0031177;GO:0004315	BP:Kdo2-lipid A biosynthetic process;CC:cytoplasm;MF:ACP phosphopantetheine attachment site binding involved in fatty acid biosynthetic process;MF:phosphopantetheine binding;MF:3-oxoacyl-[acyl-carrier-protein] synthase activity;	K02078	acpP	map00998	Biosynthesis of various antibiotics
Pstu14405_RS02735	Pstu14405_RS02735	acyl-CoA dehydrogenase C-terminal domain-containing protein	0.169	-2.5689571783	8.21936944162E-5	0.000475606231768	yes	down	ref_gene	mRNA	0.29	0.14	0.56	0.06	0.03	0.02	0.0366666666667	0.33	GO:0016627;GO:0050660	MF:oxidoreductase activity, acting on the CH-CH group of donors;MF:flavin adenine dinucleotide binding;	K20035	dmdC	map00920	Sulfur metabolism
Pstu14405_RS06255	Pstu14405_RS06255	ureidoglycolate lyase	8.281	3.04984549013	8.2781089836E-5	0.000477459963312	yes	up	ref_gene	mRNA	0.38	0.15	0.76	5.3	0.67	0.86	2.27666666667	0.43	------	------	K01483	allA	map00230	Purine metabolism
Pstu14405_RS05775	ychF	redox-regulated ATPase YchF	0.216	-2.2098292697	8.85043038615E-5	0.000508828602265	yes	down	ref_gene	mRNA	0.69	0.29	1.6	0.08	0.08	0.14	0.1	0.86	GO:0043023;GO:0016887;GO:0005524;GO:0005525	MF:ribosomal large subunit binding;MF:ATPase activity;MF:ATP binding;MF:GTP binding;	K06942	ychF	------	------
Pstu14405_RS09795	sdhA	succinate dehydrogenase flavoprotein subunit	0.474	-1.07809619281	9.70752552921E-5	0.000556315886097	yes	down	ref_gene	mRNA	1.93	1.32	2.94	0.78	0.54	0.56	0.626666666667	2.06333333333	------	------	K00239	sdhA	map00020;map05134;map00720;map00190;map00650	Citrate cycle (TCA cycle);Legionellosis;Carbon fixation pathways in prokaryotes;Oxidative phosphorylation;Butanoate metabolism
Pstu14405_RS06260	alc	allantoicase	8.141	3.02519704509	0.000101244942408	0.000578357690178	yes	up	ref_gene	mRNA	0.3	0.2	0.91	5.81	0.34	0.89	2.34666666667	0.47	GO:0000256;GO:0006144;GO:0004037	BP:allantoin catabolic process;BP:purine nucleobase metabolic process;MF:allantoicase activity;	K01477	alc	map00230	Purine metabolism
Pstu14405_RS05860	upp	uracil phosphoribosyltransferase	0.294	-1.76855002497	0.000104629053069	0.000593894434563	yes	down	ref_gene	mRNA	2.07	1.67	3.25	0.64	0.45	0.29	0.46	2.33	GO:0044206;GO:0006223;GO:0000287;GO:0004845;GO:0005525	BP:UMP salvage;BP:uracil salvage;MF:magnesium ion binding;MF:uracil phosphoribosyltransferase activity;MF:GTP binding;	K00761	upp	map00240;map01232	Pyrimidine metabolism;Nucleotide metabolism
Pstu14405_RS01565	gcvP	aminomethyl-transferring glycine dehydrogenase	2.012	1.00856105017	0.000107053437793	0.00060383154946	yes	up	ref_gene	mRNA	1.51	0.8	3.72	2.87	1.96	1.97	2.26666666667	2.01	------	------	K00281	gcvP	map00630;map00785;map00260	Glyoxylate and dicarboxylate metabolism;Lipoic acid metabolism;Glycine, serine and threonine metabolism
Pstu14405_RS04595	Pstu14405_RS04595	Crp/Fnr family transcriptional regulator	0.430	-1.21724511453	0.000107055146073	0.00060383154946	yes	down	ref_gene	mRNA	4.46	3.65	8.84	1.28	1.63	1.58	1.49666666667	5.65	GO:0006355;GO:0016310;GO:0016301;GO:0003677	BP:regulation of transcription, DNA-templated;BP:phosphorylation;MF:kinase activity;MF:DNA binding;	K21563	dnr	------	------
Pstu14405_RS00260	Pstu14405_RS00260	aspartate aminotransferase family protein	2.118	1.08243977595	0.000110901621924	0.000623560062894	yes	up	ref_gene	mRNA	1.9	1.02	4.4	2.63	3.09	2.93	2.88333333333	2.44	GO:0008483;GO:0016223;GO:0030170	MF:transaminase activity;MF:beta-alanine-pyruvate transaminase activity;MF:pyridoxal phosphate binding;	K12256	spuC	map00330	Arginine and proline metabolism
Pstu14405_RS02630	Pstu14405_RS02630	potassium/proton antiporter	0.498	-1.00580849689	0.000117640674936	0.000657317271205	yes	down	ref_gene	mRNA	2.98	1.68	4.43	1.07	0.68	1.08	0.943333333333	3.03	------	------	K11105	cvrA	------	------
Pstu14405_RS07140	Pstu14405_RS07140	DNA topoisomerase III	2.451	1.29311248701	0.000125859154644	0.000701047253904	yes	up	ref_gene	mRNA	0.26	0.15	0.43	0.53	0.35	0.39	0.423333333333	0.28	------	------	K03169	topB	------	------
Pstu14405_RS18455	Pstu14405_RS18455	LPS-assembly protein LptD	2.007	1.00522092486	0.000127597449743	0.000707320867215	yes	up	ref_gene	mRNA	3.21	1.8	8.02	4.5	5.02	4.86	4.79333333333	4.34333333333	------	------	K04744	lptD	------	------
Pstu14405_RS00520	Pstu14405_RS00520	biotin/lipoyl-binding protein	0.202	-2.30460837972	0.000127776644357	0.000707320867215	yes	down	ref_gene	mRNA	0.78	0.54	0.9	0.08	0.15	0.06	0.0966666666667	0.74	------	------	K01993	------	------	------
Pstu14405_RS10675	prpF	2-methylaconitate cis-trans isomerase PrpF	2.444	1.28900706832	0.000129119337562	0.000712547455435	yes	up	ref_gene	mRNA	1.13	0.81	1.28	1.83	1.76	1.65	1.74666666667	1.07333333333	GO:0019629;GO:0016853	BP:propionate catabolic process, 2-methylcitrate cycle;MF:isomerase activity;	K09788	prpF	map00640	Propanoate metabolism
Pstu14405_RS01810	Pstu14405_RS01810	DUF4153 domain-containing protein	2.611	1.38432755224	0.000131447107257	0.000722527521525	yes	up	ref_gene	mRNA	0.29	0.28	0.69	0.98	0.44	0.66	0.693333333333	0.42	GO:0016020	CC:membrane;	------	------	------	------
Pstu14405_RS17255	Pstu14405_RS17255	cytochrome-c peroxidase	0.024	-5.40416085865	0.000131736002247	0.000722527521525	yes	down	ref_gene	mRNA	0.24	0.22	0.25	0	0	0	0	0.236666666667	------	------	K00428	------	------	------
Pstu14405_RS17015	Pstu14405_RS17015	peptide chain release factor 3	0.472	-1.08373083697	0.000132490290777	0.000724442323883	yes	down	ref_gene	mRNA	1.38	0.82	3.07	0.51	0.45	0.48	0.48	1.75666666667	GO:0006449;GO:0005737;GO:0097216;GO:0016149;GO:0003924;GO:0005525	BP:regulation of translational termination;CC:cytoplasm;MF:guanosine tetraphosphate binding;MF:translation release factor activity, codon specific;MF:GTPase activity;MF:GTP binding;	K02837	prfC	------	------
Pstu14405_RS19125	spoT	bifunctional GTP diphosphokinase/guanosine-3'%2C5'-bis pyrophosphate 3'-pyrophosphohydrolase	2.032	1.02280535088	0.000133578059493	0.000728163324309	yes	up	ref_gene	mRNA	3.08	1.78	6.67	3.71	4.73	4.84	4.42666666667	3.84333333333	GO:0015970	BP:guanosine tetraphosphate biosynthetic process;	K01139	spoT	map00230	Purine metabolism
Pstu14405_RS19460	Pstu14405_RS19460	ATP-binding protein	6.901	2.78678086487	0.000139502772225	0.000758148804676	yes	up	ref_gene	mRNA	0.06	0.02	0.15	0.09	0.3	0.47	0.286666666667	0.0766666666667	------	------	K07637	phoQ	map02020;map01503	Cationic antimicrobial peptide (CAMP) resistance
Pstu14405_RS18555	Pstu14405_RS18555	bifunctional O-acetylhomoserine aminocarboxypropyltransferase/cysteine synthase	2.440	1.28713324434	0.000140769473891	0.000762714603992	yes	up	ref_gene	mRNA	0.79	0.5	2.29	1.49	1.26	2.11	1.62	1.19333333333	GO:0019346;GO:0030170;GO:0016765;GO:0004124	BP:transsulfuration;MF:pyridoxal phosphate binding;MF:transferase activity, transferring alkyl or ary;MF:cysteine synthase activity;	K01740	metY	map00270	Cysteine and methionine metabolism
Pstu14405_RS10630	thrH	bifunctional phosphoserine phosphatase/homoserine phosphotransferase ThrH	0.411	-1.28178125386	0.000147297190477	0.000795671832549	yes	down	ref_gene	mRNA	4	2.15	9.69	1.41	1.23	1.09	1.24333333333	5.28	GO:0036424;GO:0016740;GO:0004413	MF:L-phosphoserine phosphatase activity;MF:transferase activity;MF:homoserine kinase activity;	K02203	thrH	map00680;map00260	Methane metabolism;Glycine, serine and threonine metabolism
Pstu14405_RS06240	Pstu14405_RS06240	nucleobase:cation symporter-2 family protein	22.150	4.46923487174	0.000151113030994	0.000813825600657	yes	up	ref_gene	mRNA	0.01	0.02	0.03	0.81	0.02	0.08	0.303333333333	0.02	GO:0005886;GO:0015205	CC:plasma membrane;MF:nucleobase transmembrane transporter activity;	K16345	xanP	------	------
Pstu14405_RS21395	mnmG	tRNA uridine-5-carboxymethylaminomethyl(34) synthesis enzyme MnmG	2.060	1.04229745446	0.000157337193584	0.000843468938989	yes	up	ref_gene	mRNA	0.96	0.41	1.76	1.33	1.23	1.13	1.23	1.04333333333	GO:0002098;GO:0005737;GO:0050660	BP:tRNA wobble uridine modification;CC:cytoplasm;MF:flavin adenine dinucleotide binding;	K03495	gidA	------	------
Pstu14405_RS20470	Pstu14405_RS20470	carbonic anhydrase	4.448	2.15317844906	0.000157560752585	0.000843468938989	yes	up	ref_gene	mRNA	0.16	0.2	0.4	1.09	0.42	0.71	0.74	0.253333333333	GO:0015976;GO:0004089;GO:0008270	BP:carbon utilization;MF:carbonate dehydratase activity;MF:zinc ion binding;	K01673	cynT	map00910	Nitrogen metabolism
Pstu14405_RS03605	Pstu14405_RS03605	IucA/IucC family siderophore biosynthesis protein	56.049	5.8086177436	0.000158340566819	0.000845113234247	yes	up	ref_gene	mRNA	0	0.01	0.05	0.04	0.81	0.69	0.513333333333	0.02	------	------	------	------	------	------
Pstu14405_RS21440	yidC	membrane protein insertase YidC	0.476	-1.07143111391	0.000178187586981	0.000942601791486	yes	down	ref_gene	mRNA	3.07	1.63	8.21	1.19	1.02	1.15	1.12	4.30333333333	------	------	K03217	yidC	map02024;map03070;map03060	Quorum sensing;Bacterial secretion system;Protein export
Pstu14405_RS17985	rplV	50S ribosomal protein L22	0.463	-1.11073220372	0.000180060547579	0.000949699879268	yes	down	ref_gene	mRNA	85.83	45.79	133.87	22.36	27.47	33.85	27.8933333333	88.4966666667	GO:0006412;GO:0015934;GO:0005840;GO:0022625;GO:0019843;GO:0003735	BP:translation;CC:large ribosomal subunit;CC:ribosome;CC:cytosolic large ribosomal subunit;MF:rRNA binding;MF:structural constituent of ribosome;	K02890	rplV	map03010	Ribosome
Pstu14405_RS01570	yihA	ribosome biogenesis GTP-binding protein YihA/YsxC	0.076	-3.71525480022	0.000180656778183	0.000950042115856	yes	down	ref_gene	mRNA	0.93	0.59	1.2	0.12	0.04	0	0.0533333333333	0.906666666667	GO:0000917;GO:0046872;GO:0005525	BP:barrier septum assembly;MF:metal ion binding;MF:GTP binding;	K03978	engB	------	------
Pstu14405_RS12105	Pstu14405_RS12105	ABC transporter ATP-binding protein	2.329	1.21966832047	0.000188853497543	0.00099023476131	yes	up	ref_gene	mRNA	1.51	0.97	2.28	1.72	2.7	2.38	2.26666666667	1.58666666667	GO:0015833;GO:0016887;GO:0005524	BP:peptide transport;MF:ATPase activity;MF:ATP binding;	K13896	yejF	map02010	ABC transporters
Pstu14405_RS14720	pxpB	5-oxoprolinase subunit PxpB	0.033	-4.92492744719	0.000195584390717	0.00102252891989	yes	down	ref_gene	mRNA	0.53	0.47	0.86	0	0.03	0	0.01	0.62	------	------	------	------	------	------
Pstu14405_RS00970	Pstu14405_RS00970	hypothetical protein	7.473	2.90178365584	0.000196631449252	0.00102500592205	yes	up	ref_gene	mRNA	0.06	0.05	0.07	0.53	0.08	0.37	0.326666666667	0.06	------	------	------	------	------	------
Pstu14405_RS02575	Pstu14405_RS02575	slipin family protein	0.212	-2.23838796766	0.000203778844068	0.00105260145182	yes	down	ref_gene	mRNA	2.91	4.45	2.84	0.35	0.65	0.68	0.56	3.4	GO:0005886	CC:plasma membrane;	------	------	------	------
Pstu14405_RS07260	btuB	TonB-dependent vitamin B12 receptor	0.372	-1.42774834464	0.000204261861968	0.00105260145182	yes	down	ref_gene	mRNA	3.41	1.68	8.44	0.57	1.13	0.97	0.89	4.51	------	------	K16092	btuB	------	------
Pstu14405_RS05235	dksA	RNA polymerase-binding protein DksA	0.477	-1.06737899227	0.000204280035673	0.00105260145182	yes	down	ref_gene	mRNA	65.78	37.59	153.87	19.64	26.69	24.18	23.5033333333	85.7466666667	GO:0010468;GO:0005737;GO:0008270;GO:0003677	BP:regulation of gene expression;CC:cytoplasm;MF:zinc ion binding;MF:DNA binding;	K06204	dksA	map02026	Biofilm formation - Escherichia coli
Pstu14405_RS05510	Pstu14405_RS05510	saccharopine dehydrogenase family protein	0.489	-1.0324698836	0.00020533406142	0.0010549922466	yes	down	ref_gene	mRNA	4.78	2.21	10.71	1.7	1.34	1.81	1.61666666667	5.9	GO:0016491	MF:oxidoreductase activity;	------	------	------	------
Pstu14405_RS17205	rplU	50S ribosomal protein L21	0.385	-1.37758157026	0.00020955832787	0.0010736111468	yes	down	ref_gene	mRNA	109.91	70.76	223.58	18.45	36.53	40.45	31.81	134.75	GO:0006412;GO:0005737;GO:0005840;GO:1990904;GO:0019843;GO:0003735	BP:translation;CC:cytoplasm;CC:ribosome;CC:ribonucleoprotein complex;MF:rRNA binding;MF:structural constituent of ribosome;	K02888	rplU	map03010	Ribosome
Pstu14405_RS14535	mdoH	glucans biosynthesis glucosyltransferase MdoH	2.667	1.41529670896	0.000212223866685	0.00108416078181	yes	up	ref_gene	mRNA	0.1	0.08	0.27	0.29	0.22	0.21	0.24	0.15	GO:0009250;GO:0005886;GO:0016758	BP:glucan biosynthetic process;CC:plasma membrane;MF:transferase activity, transferring hexosyl groups;	K03669	mdoH	------	------
Pstu14405_RS21715	ccoM	cytochrome c oxidase subunit CcoM	2.294	1.19755343311	0.000215125479417	0.00109273965113	yes	up	ref_gene	mRNA	22.65	20.6	38.77	50.18	40.64	58.04	49.62	27.34	GO:0016020;GO:0004386	CC:membrane;MF:helicase activity;	------	------	------	------
Pstu14405_RS01805	Pstu14405_RS01805	NAD(P)/FAD-dependent oxidoreductase	2.082	1.05797794186	0.000215932424172	0.00109373137229	yes	up	ref_gene	mRNA	0.76	0.54	1.69	1.43	1.11	1.19	1.24333333333	0.996666666667	GO:0016491	MF:oxidoreductase activity;	------	------	------	------
Pstu14405_RS13855	fliG	flagellar motor switch protein FliG	0.357	-1.48650714036	0.000222282042077	0.00111955011615	yes	down	ref_gene	mRNA	1.25	0.61	2.12	0.34	0.18	0.34	0.286666666667	1.32666666667	GO:0071973;GO:0006935;GO:0009425;GO:0005886;GO:0003774	BP:bacterial-type flagellum-dependent cell motility;BP:chemotaxis;CC:bacterial-type flagellum basal body;CC:plasma membrane;MF:motor activity;	K02410	fliG	map02030;map02040	Bacterial chemotaxis;Flagellar assembly
Pstu14405_RS20355	Pstu14405_RS20355	peroxiredoxin	3.777	1.9172858033	0.000229209770899	0.00114572706238	yes	up	ref_gene	mRNA	2.97	1.58	8.26	3.18	9.66	12.98	8.60666666667	4.27	GO:0051920	MF:peroxiredoxin activity;	K24158	prx	------	------
sRNA0019			692.214	9.43507478624	0.000229411092228	0.00114572706238	yes	up	sRNA	unknown	0	0	0	0	0	0	0	0
Pstu14405_RS17730	ribE	6%2C7-dimethyl-8-ribityllumazine synthase	0.479	-1.06251593536	0.000230448691878	0.00114572706238	yes	down	ref_gene	mRNA	21.46	12.68	44.04	5.91	7.21	9.32	7.48	26.06	GO:0009231;GO:0009349;GO:0000906	BP:riboflavin biosynthetic process;CC:riboflavin synthase complex;MF:6,7-dimethyl-8-ribityllumazine synthase activity;	K00794	ribH	map00740	Riboflavin metabolism
Pstu14405_RS07065	Pstu14405_RS07065	hypothetical protein	0.173	-2.52985990757	0.00023068330115	0.00114572706238	yes	down	ref_gene	mRNA	3.1	1.69	4.46	0.52	0.22	0.37	0.37	3.08333333333	------	------	------	------	------	------
Pstu14405_RS00245	Pstu14405_RS00245	polyamine ABC transporter substrate-binding protein	2.330	1.22037115492	0.000243210434352	0.00120459904881	yes	up	ref_gene	mRNA	0.91	0.56	1.45	1.13	1.54	1.46	1.37666666667	0.973333333333	------	------	K11073	potF	map02010	ABC transporters
Pstu14405_RS05185	panD	aspartate 1-decarboxylase	0.269	-1.89626808324	0.000260275580894	0.00128556005149	yes	down	ref_gene	mRNA	4.42	4.16	9.91	2.06	0.91	0.58	1.18333333333	6.16333333333	GO:0006523;GO:0015940;GO:0005737;GO:0004068	BP:alanine biosynthetic process;BP:pantothenate biosynthetic process;CC:cytoplasm;MF:aspartate 1-decarboxylase activity;	K01579	panD	map00770;map00410	Pantothenate and CoA biosynthesis;beta-Alanine metabolism
Pstu14405_RS17345	Pstu14405_RS17345	xanthine dehydrogenase family protein molybdopterin-binding subunit	2.649	1.4056866846	0.000262767025388	0.00129429047216	yes	up	ref_gene	mRNA	0.13	0.16	0.33	0.42	0.28	0.32	0.34	0.206666666667	------	------	K11177	yagR	map01232;map00230	Nucleotide metabolism;Purine metabolism
Pstu14405_RS10010	Pstu14405_RS10010	acetyl-CoA C-acyltransferase	6.440	2.68715372699	0.000264379475416	0.0012986552254	yes	up	ref_gene	mRNA	0.03	0.03	0.1	0.16	0.19	0.23	0.193333333333	0.0533333333333	GO:0003985;GO:0016747	MF:acetyl-CoA C-acetyltransferase activity;MF:transferase activity, transferring acyl groups other than amino-acyl groups;	K00626	atoB	map00630;map00310;map00280;map00650;map00720;map00620;map00900;map00362;map02020;map00071;map04975;map00380	Glyoxylate and dicarboxylate metabolism;Lysine degradation;Valine, leucine and isoleucine degradation;Butanoate metabolism;Carbon fixation pathways in prokaryotes;Pyruvate metabolism;Terpenoid backbone biosynthesis;Benzoate degradation;Two-component system;Fatty acid degradation;Fat digestion and absorption;Tryptophan metabolism
Pstu14405_RS18530	rpsU	30S ribosomal protein S21	0.301	-1.73292172459	0.000287418600579	0.00140795741873	yes	down	ref_gene	mRNA	68.39	63.39	103.47	13.33	18.05	26.46	19.28	78.4166666667	GO:0006412;GO:1990904;GO:0005840;GO:0003735	BP:translation;CC:ribonucleoprotein complex;CC:ribosome;MF:structural constituent of ribosome;	K02970	rpsU	map03010	Ribosome
Pstu14405_RS02665	Pstu14405_RS02665	phytoene/squalene synthase family protein	2.518	1.33241994454	0.000291013000141	0.00142167006626	yes	up	ref_gene	mRNA	0.56	0.44	1.06	1.54	0.73	1.06	1.11	0.686666666667	------	------	K02291	crtB	map00906	Carotenoid biosynthesis
Pstu14405_RS12225	Pstu14405_RS12225	response regulator transcription factor	2.427	1.27915920749	0.000301727724769	0.00146999774356	yes	up	ref_gene	mRNA	1.07	0.55	2.23	2.42	1.29	1.92	1.87666666667	1.28333333333	GO:0000160;GO:0006355;GO:0003677	BP:phosphorelay signal transduction system;BP:regulation of transcription, DNA-templated;MF:DNA binding;	------	------	------	------
Pstu14405_RS12310	mnmA	tRNA 2-thiouridine(34) synthase MnmA	0.266	-1.91008558424	0.000306219811293	0.00148782886574	yes	down	ref_gene	mRNA	0.59	0.38	0.98	0.12	0.06	0.14	0.106666666667	0.65	------	------	K00566	mnmA	map04122	Sulfur relay system
Pstu14405_RS05220	Pstu14405_RS05220	sensor histidine kinase	3.451	1.78715986029	0.000313984681283	0.00152142170768	yes	up	ref_gene	mRNA	0.05	0.02	0.12	0.12	0.12	0.12	0.12	0.0633333333333	------	------	------	------	------	------
novel0026	-	hypothetical protein [Pseudomonas stutzeri]	33.457	5.06422961327	0.000322724646885	0.00155954505035	yes	up	novel_gene	unknown	0	0	0	0	0	0	0	0	------	------	------	------	------	------
Pstu14405_RS04455	Pstu14405_RS04455	ABC transporter permease subunit	0.099	-3.3432757487	0.000325951703866	0.00157089392591	yes	down	ref_gene	mRNA	0.76	1.18	0.84	0.23	0.02	0	0.0833333333333	0.926666666667	GO:0005886;GO:0140359	CC:plasma membrane;MF:ABC-type transmembrane transporter activity;	K19341	nosY	map02010	ABC transporters
Pstu14405_RS20500	Pstu14405_RS20500	sodium-dependent bicarbonate transport family permease	2.628	1.39391275588	0.000348770979932	0.00167635083903	yes	up	ref_gene	mRNA	0.65	0.57	0.92	1.63	0.82	1.39	1.28	0.713333333333	GO:0016020	CC:membrane;	K07086	------	------	------
Pstu14405_RS19175	Pstu14405_RS19175	zinc-binding alcohol dehydrogenase family protein	5.679	2.50554261096	0.000350824481414	0.00168170019509	yes	up	ref_gene	mRNA	1.16	0.65	1.81	0.48	5.6	5.88	3.98666666667	1.20666666667	------	------	------	------	------	------
Pstu14405_RS07100	Pstu14405_RS07100	methyl-accepting chemotaxis protein	0.080	-3.64200869371	0.000356608208381	0.00170485421547	yes	down	ref_gene	mRNA	0.16	0.11	0.56	0.02	0.02	0	0.0133333333333	0.276666666667	------	------	K03406	mcp	map02030;map02020	Bacterial chemotaxis;Two-component system
Pstu14405_RS18715	hemB	porphobilinogen synthase	0.287	-1.79963978419	0.000358653315039	0.00171005900611	yes	down	ref_gene	mRNA	1.05	0.62	1.23	0.14	0.24	0.14	0.173333333333	0.966666666667	GO:0006782;GO:0004655;GO:0046872	BP:protoporphyrinogen IX biosynthetic process;MF:porphobilinogen synthase activity;MF:metal ion binding;	K01698	hemB	map00860	Porphyrin metabolism
Pstu14405_RS10350	folX	dihydroneopterin triphosphate 2'-epimerase	4.574	2.1933318	0.000364902032698	0.00173522562357	yes	up	ref_gene	mRNA	1.68	0.24	4.24	9.97	3.56	3.46	5.66333333333	2.05333333333	GO:0006760;GO:0004150;GO:0008719	BP:folic acid-containing compound metabolic process;MF:dihydroneopterin aldolase activity;MF:dihydroneopterin triphosphate 2'-epimerase activity;	K07589	folX	map00790	Folate biosynthesis
Pstu14405_RS01750	Pstu14405_RS01750	ABC transporter permease subunit	0.363	-1.46246689775	0.000375442375602	0.00177590203063	yes	down	ref_gene	mRNA	1.2	0.74	1.92	0.55	0.18	0.18	0.303333333333	1.28666666667	------	------	K02037	pstC	map02010	ABC transporters
Pstu14405_RS00500	rfbA	glucose-1-phosphate thymidylyltransferase RfbA	0.389	-1.36257487124	0.000380605131632	0.00179557249435	yes	down	ref_gene	mRNA	5.39	2.86	14.07	2.69	0.87	1.48	1.68	7.44	GO:0045226;GO:0008879;GO:0046872	BP:extracellular polysaccharide biosynthetic process;MF:glucose-1-phosphate thymidylyltransferase activity;MF:metal ion binding;	K00973	rfbA	map00521;map00525;map00523;map01250;map00541	Streptomycin biosynthesis;Acarbose and validamycin biosynthesis;Polyketide sugar unit biosynthesis;Biosynthesis of nucleotide sugars;O-Antigen nucleotide sugar biosynthesis
Pstu14405_RS18160	erpA	iron-sulfur cluster insertion protein ErpA	2.618	1.38864803749	0.000382866512186	0.00180148769418	yes	up	ref_gene	mRNA	2.75	2.06	4.52	8.03	4.1	5.14	5.75666666667	3.11	GO:0016226;GO:0005506;GO:0051537	BP:iron-sulfur cluster assembly;MF:iron ion binding;MF:2 iron, 2 sulfur cluster binding;	K15724	erpA	------	------
Pstu14405_RS09600	ccoP	cytochrome-c oxidase%2C cbb3-type subunit III	2.189	1.1305662874	0.000415726113709	0.00193568166165	yes	up	ref_gene	mRNA	19.83	18.41	27.35	30.74	31.68	35.76	32.7266666667	21.8633333333	GO:1902600;GO:0006119;GO:0005886;GO:0070469;GO:0020037;GO:0005506;GO:0009055	BP:hydrogen ion transmembrane transport;BP:oxidative phosphorylation;CC:plasma membrane;CC:respiratory chain;MF:heme binding;MF:iron ion binding;MF:electron carrier activity;	K00406	ccoP	map00190;map02020	Oxidative phosphorylation;Two-component system
Pstu14405_RS10030	Pstu14405_RS10030	hypothetical protein	7.650	2.93543250346	0.000416052824415	0.00193568166165	yes	up	ref_gene	mRNA	2.09	3.22	2.67	14.81	13.97	23.06	17.28	2.66	GO:0016020	CC:membrane;	------	------	------	------
Pstu14405_RS11450	Pstu14405_RS11450	efflux RND transporter periplasmic adaptor subunit	8.221	3.0393767924	0.000416799462939	0.00193568166165	yes	up	ref_gene	mRNA	0.03	0.01	0.05	0.2	0.13	0.13	0.153333333333	0.03	GO:0042221;GO:0005886;GO:0022857	BP:response to chemical;CC:plasma membrane;MF:transmembrane transporter activity;	K18298	mexE	------	------
Pstu14405_RS20455	Pstu14405_RS20455	alanine/glycine:cation symporter family protein	0.313	-1.67518211314	0.000425215511084	0.00196965112388	yes	down	ref_gene	mRNA	2.43	1.41	5.16	1.16	0.3	0.29	0.583333333333	3	GO:0005886;GO:0005283	CC:plasma membrane;MF:sodiu;	K03310	------	------	------
Pstu14405_RS20370	Pstu14405_RS20370	sulfate ABC transporter substrate-binding protein	3.829	1.93686113273	0.000435262384432	0.00201097969861	yes	up	ref_gene	mRNA	0.45	0.18	1.45	0.6	1.45	1.98	1.34333333333	0.693333333333	------	------	K23163	sbp	map02010;map00920	ABC transporters;Sulfur metabolism
Pstu14405_RS08355	surE	5'/3'-nucleotidase SurE	0.111	-3.16644703368	0.000439433797398	0.0020250196643	yes	down	ref_gene	mRNA	0.74	0.3	0.95	0.09	0.03	0.03	0.05	0.663333333333	GO:0005737;GO:0106411;GO:0046872;GO:0000166	CC:cytoplasm;CC:old GO;MF:metal ion binding;MF:nucleotide binding;	K03787	surE	map00240;map01232;map00230;map00760	Pyrimidine metabolism;Nucleotide metabolism;Purine metabolism;Nicotinate and nicotinamide metabolism
Pstu14405_RS21020	Pstu14405_RS21020	3-hydroxyacyl-CoA dehydrogenase NAD-binding domain-containing protein	5.525	2.46596975826	0.000444904364574	0.00204495887881	yes	up	ref_gene	mRNA	0.41	0.24	1.28	5.04	0.5	0.66	2.06666666667	0.643333333333	GO:0006635;GO:0016829;GO:0003857;GO:0070403	BP:fatty acid beta-oxidation;MF:lyase activity;MF:3-hydroxyacyl-CoA dehydrogenase activity;MF:NAD+ binding;	K07516	fadN	map00362;map00071;map00650	Benzoate degradation;Fatty acid degradation;Butanoate metabolism
Pstu14405_RS17320	gdhA	NADP-specific glutamate dehydrogenase	0.302	-1.72747026688	0.000447983468074	0.00205383189979	yes	down	ref_gene	mRNA	7.07	4.05	17.29	3.36	0.59	1.19	1.71333333333	9.47	GO:0006520;GO:0004354;GO:0004353;GO:0000166	BP:cellular amino acid metabolic process;MF:glutamate dehydrogenas;MF:glutamate dehydrogenase [NA;MF:nucleotide binding;	K00262	gdhA	map00220;map00250;map00910	Arginine biosynthesis;Alanine, aspartate and glutamate metabolism;Nitrogen metabolism
Pstu14405_RS19925	Pstu14405_RS19925	STAS domain-containing protein	0.294	-1.76757651321	0.0004961969953	0.00225750694045	yes	down	ref_gene	mRNA	5.09	3.26	14.05	1	1.25	1.74	1.33	7.46666666667	------	------	K17762	rsbS	------	------
Pstu14405_RS01790	Pstu14405_RS01790	dihydrofolate reductase	0.377	-1.40923905778	0.000525787737113	0.00238002145306	yes	down	ref_gene	mRNA	3.22	2.48	5.12	1.13	0.84	0.74	0.903333333333	3.60666666667	GO:0006545;GO:0016310;GO:0006730;GO:0046654;GO:0050661;GO:0016301;GO:0004146	BP:glycine biosynthetic process;BP:phosphorylation;BP:one-carbon metabolic process;BP:tetrahydrofolate biosynthetic process;MF:NADP binding;MF:kinase activity;MF:dihydrofolate reductase activity;	K00287	folA	map01523;map00670;map00790	Antifolate resistance;One carbon pool by folate;Folate biosynthesis
Pstu14405_RS15530	Pstu14405_RS15530	SIMPL domain-containing protein	2.282	1.19021553583	0.000527605423545	0.00238221842752	yes	up	ref_gene	mRNA	1.26	1.32	2.85	2.27	2.34	3.19	2.6	1.81	------	------	K09797	------	------	------
Pstu14405_RS05215	Pstu14405_RS05215	sigma-54 dependent transcriptional regulator	0.442	-1.17937163903	0.000535722396645	0.00240743712771	yes	down	ref_gene	mRNA	2.8	2.04	4.49	0.64	1.07	0.83	0.846666666667	3.11	GO:0000160;GO:0006355;GO:0016887;GO:0005524;GO:0003677	BP:phosphorelay signal transduction system;BP:regulation of transcription, DNA-templated;MF:ATPase activity;MF:ATP binding;MF:DNA binding;	------	------	------	------
Pstu14405_RS00205	Pstu14405_RS00205	TonB-dependent receptor	2.725	1.44611336169	0.00055279322952	0.00247098573595	yes	up	ref_gene	mRNA	0.22	0.09	0.41	0.26	0.39	0.44	0.363333333333	0.24	------	------	K02014	------	------	------
Pstu14405_RS00355	Pstu14405_RS00355	glycosyltransferase	3.315	1.72895671935	0.000557161520088	0.00248430124169	yes	up	ref_gene	mRNA	0.11	0.07	0.22	0.39	0.2	0.24	0.276666666667	0.133333333333	------	------	------	------	------	------
Pstu14405_RS10355	folE	GTP cyclohydrolase I FolE	2.263	1.17852662934	0.000559897493162	0.00249029034272	yes	up	ref_gene	mRNA	2.36	1.81	5.19	6.57	2.66	4.31	4.51333333333	3.12	GO:0006730;GO:0035998;GO:0046654;GO:0003934;GO:0008270;GO:0005525	BP:one-carbon metabolic process;BP:7,8-dihydroneopterin 3'-triphosphate biosynthetic process;BP:tetrahydrofolate biosynthetic process;MF:GTP cyclohydrolase I activity;MF:zinc ion binding;MF:GTP binding;	K01495	folE	map00790	Folate biosynthesis
Pstu14405_RS10680	Pstu14405_RS10680	pyruvate%2C water dikinase regulatory protein	0.468	-1.09442609485	0.000610348705885	0.00270777034725	yes	down	ref_gene	mRNA	2.37	1.32	4	0.81	0.6	0.8	0.736666666667	2.56333333333	GO:0016310;GO:0004674;GO:0005524;GO:0043531;GO:0016776	BP:phosphorylation;MF:protein serine/threonine kinase activity;MF:ATP binding;MF:ADP binding;MF:phosphotransferase activity, phosphate group as acceptor;	K09773	ppsR	------	------
Pstu14405_RS04320	Pstu14405_RS04320	NYN domain-containing protein	0.395	-1.33979894454	0.000611822830139	0.00270777034725	yes	down	ref_gene	mRNA	1.36	0.84	2.91	0.56	0.32	0.35	0.41	1.70333333333	GO:0004540	MF:ribonuclease activity;	------	------	------	------
Pstu14405_RS15300	Pstu14405_RS15300	CsgG/HfaB family protein	13.333	3.73691108596	0.000621556164297	0.00274405536238	yes	up	ref_gene	mRNA	0.05	0.02	0	0.26	0.17	0.24	0.223333333333	0.0233333333333	GO:0030288	CC:outer membrane-bounded periplasmic space;	K06214	csgG	------	------
Pstu14405_RS00670	cyoE	heme o synthase	4.975	2.31470470548	0.000630440771253	0.00277642388916	yes	up	ref_gene	mRNA	0.17	0.21	0.28	0.23	1.11	0.77	0.703333333333	0.22	------	------	K02257	ctaB	map00190;map00860;map04714	Oxidative phosphorylation;Porphyrin metabolism;Thermogenesis
Pstu14405_RS20825	gspG	type II secretion system major pseudopilin GspG	4.010	2.00347366999	0.000666384658094	0.00292750803114	yes	up	ref_gene	mRNA	0.33	0.29	1.52	1.48	1.63	1.8	1.63666666667	0.713333333333	GO:0015628;GO:0015627;GO:0005886	BP:protein secretion by the type II secretion system;CC:type II protein secretion system complex;CC:plasma membrane;	K02456	gspG	map03070;map05111	Bacterial secretion system;Biofilm formation - Vibrio cholerae
Pstu14405_RS01475	secB	protein-export chaperone SecB	0.320	-1.64598672311	0.000692662180788	0.00302068287622	yes	down	ref_gene	mRNA	2.46	1.74	5.24	0.98	0.23	0.76	0.656666666667	3.14666666667	GO:0015031;GO:0006457;GO:0051262;GO:0005737;GO:0051082	BP:protein transport;BP:protein folding;BP:protein tetramerization;CC:cytoplasm;MF:unfolded protein binding;	K03071	secB	map02024;map03070;map03060	Quorum sensing;Bacterial secretion system;Protein export
Pstu14405_RS17350	Pstu14405_RS17350	xanthine dehydrogenase family protein subunit M	9.075	3.18185199652	0.000696366468805	0.00302944828765	yes	up	ref_gene	mRNA	0	0.03	0.09	0.35	0.1	0.23	0.226666666667	0.04	------	------	K11178	yagS	map01232;map00230	Nucleotide metabolism;Purine metabolism
Pstu14405_RS08835	rssB	two-component system response regulator RssB	2.572	1.36270496179	0.000705651356943	0.00305864568715	yes	up	ref_gene	mRNA	0.28	0.17	0.51	0.63	0.36	0.54	0.51	0.32	------	------	K07315	rsbU_P	------	------
Pstu14405_RS05695	Pstu14405_RS05695	ABC transporter ATP-binding protein	3.190	1.6734164845	0.000706499255477	0.00305864568715	yes	up	ref_gene	mRNA	0.35	0.43	0.44	1.04	0.76	0.95	0.916666666667	0.406666666667	GO:0016887;GO:0005524	MF:ATPase activity;MF:ATP binding;	K01995	livG	map02024;map02010	Quorum sensing;ABC transporters
Pstu14405_RS02365	Pstu14405_RS02365	DUF4212 domain-containing protein	2.044	1.03114525469	0.000710539335513	0.00306870611569	yes	up	ref_gene	mRNA	68.08	66.77	135.47	121.17	126.22	171.52	139.636666667	90.1066666667	GO:0016020	CC:membrane;	------	------	------	------
Pstu14405_RS06110	Pstu14405_RS06110	GGDEF domain-containing protein	0.032	-4.98512031967	0.000714994071388	0.00308000769801	yes	down	ref_gene	mRNA	0.16	0.13	0.14	0	0	0	0	0.143333333333	GO:0016020	CC:membrane;	K18967	dge1	------	------
Pstu14405_RS04625	Pstu14405_RS04625	U32 family peptidase	0.299	-1.74125407031	0.000743918878111	0.00318975288744	yes	down	ref_gene	mRNA	0.8	0.64	1.32	0.27	0.15	0.12	0.18	0.92	GO:0006508;GO:0006744;GO:0008233;GO:0046872;GO:0051539	BP:proteolysis;BP:ubiquinone biosynthetic process;MF:peptidase activity;MF:metal ion binding;MF:4 iron, 4 sulfur cluster binding;	K24845	ubiV	------	------
Pstu14405_RS06735	Pstu14405_RS06735	amino acid aminotransferase	0.458	-1.12699058008	0.00076085710806	0.00325217805336	yes	down	ref_gene	mRNA	1.36	0.85	2.13	0.43	0.32	0.49	0.413333333333	1.44666666667	------	------	K00832	tyrB	map00270;map00950;map00360;map00350;map00960;map00400;map00401	Cysteine and methionine metabolism;Isoquinoline alkaloid biosynthesis;Phenylalanine metabolism;Tyrosine metabolism;Tropane, piperidine and pyridine alkaloid biosynthesis;Phenylalanine, tyrosine and tryptophan biosynthesis;Novobiocin biosynthesis
Pstu14405_RS03540	Pstu14405_RS03540	hypothetical protein	0.427	-1.22721414293	0.000763934442064	0.00325217805336	yes	down	ref_gene	mRNA	7.37	4.68	14.81	2.04	1.76	3.38	2.39333333333	8.95333333333	GO:0016020;GO:0016740	CC:membrane;MF:transferase activity;	------	------	------	------
Pstu14405_RS09235	Pstu14405_RS09235	glycosyltransferase family 4 protein	14.075	3.81503271039	0.000854101533355	0.00361024477929	yes	up	ref_gene	mRNA	0.03	0	0.02	0.22	0.08	0.07	0.123333333333	0.0166666666667	GO:0016757	MF:transferase activity, transferring glycosyl groups;	------	------	------	------
Pstu14405_RS08205	pyrH	UMP kinase	0.478	-1.06377815955	0.00085785120474	0.00361754234452	yes	down	ref_gene	mRNA	2.49	1.28	4.89	0.87	0.82	0.73	0.806666666667	2.88666666667	GO:0016310;GO:0044210;GO:0005737;GO:0033862;GO:0005524	BP:phosphorylation;BP:'de novo' CTP biosynthetic process;CC:cytoplasm;MF:UMP kinase activity;MF:ATP binding;	K09903	pyrH	map00240;map01232	Pyrimidine metabolism;Nucleotide metabolism
Pstu14405_RS16310	Pstu14405_RS16310	class II aldolase/adducin family protein	29.056	4.86078669561	0.000985525625392	0.00413643149813	yes	up	ref_gene	mRNA	0	0	0.03	0.08	0.27	0.18	0.176666666667	0.01	GO:0005996	BP:monosaccharide metabolic process;	------	------	------	------
Pstu14405_RS14945	dapA	4-hydroxy-tetrahydrodipicolinate synthase	0.443	-1.17344987037	0.00109304815303	0.00456628527482	yes	down	ref_gene	mRNA	3.24	2.34	3.83	1.06	0.69	1.09	0.946666666667	3.13666666667	GO:0009089;GO:0019877;GO:0005737;GO:0008840	BP:lysine biosynthetic process via diaminopimelate;BP:diaminopimelate biosynthetic process;CC:cytoplasm;MF:4-hydroxy-tetrahydrodipicolinate synthase;	K01714	dapA	map00300;map00261	Lysine biosynthesis;Monobactam biosynthesis
Pstu14405_RS11595	Pstu14405_RS11595	TRAP transporter large permease subunit	5.272	2.39839001741	0.00112392551765	0.0046843329267	yes	up	ref_gene	mRNA	0.14	0.16	0.35	0.25	1.4	0.28	0.643333333333	0.216666666667	GO:0005886;GO:0022857	CC:plasma membrane;MF:transmembrane transporter activity;	K21393	yiaN	------	------
Pstu14405_RS04695	Pstu14405_RS04695	glucokinase	3.970	1.98917504946	0.00119580339993	0.0049535910668	yes	up	ref_gene	mRNA	0.12	0.07	0.23	0.21	0.34	0.41	0.32	0.14	------	------	K00845	glk	map01250;map00521;map00520;map00524;map00052;map00010;map00500	Biosynthesis of nucleotide sugars;Streptomycin biosynthesis;Amino sugar and nucleotide sugar metabolism;Neomycin, kanamycin and gentamicin biosynthesis;Galactose metabolism;Glycolysis / Gluconeogenesis;Starch and sucrose metabolism
novel0013	-	hypothetical protein PSTAB_1922 [Pseudomonas stutzeri]	0.273	-1.87354560685	0.00119684079466	0.0049535910668	yes	down	novel_gene	unknown	449.38	286.86	663.77	19.65	125.84	124.89	90.1266666667	466.67	------	------	------	------	------	------
Pstu14405_RS00375	zur	zinc uptake transcriptional repressor Zur	0.292	-1.77425198261	0.00125466525927	0.00518092721381	yes	down	ref_gene	mRNA	2.13	2.24	3.13	0.61	0.45	0.5	0.52	2.5	GO:0005737;GO:0003700;GO:0046872;GO:0003677	CC:cytoplasm;MF:transcription factor activity, sequence-specific DNA binding;MF:metal ion binding;MF:DNA binding;	K09823	zur	map02024	Quorum sensing
Pstu14405_RS19200	Pstu14405_RS19200	SCP2 sterol-binding domain-containing protein	0.274	-1.86607423593	0.00130739595399	0.00538623033581	yes	down	ref_gene	mRNA	4.54	4.28	7.07	1.1	1.52	0.46	1.02666666667	5.29666666667	GO:0004386	MF:helicase activity;	------	------	------	------
Pstu14405_RS10385	nosP	nitric oxide-sensing protein NosP	6.296	2.65434620674	0.00133480825197	0.00547393842779	yes	up	ref_gene	mRNA	0.06	0.03	0.04	0.26	0.17	0.1	0.176666666667	0.0433333333333	------	------	------	------	------	------
Pstu14405_RS21215	Pstu14405_RS21215	IS3 family transposase	2.993	1.58152008812	0.00134389974377	0.00549861039326	yes	up	ref_gene	mRNA	0.14	0.16	0.34	0.36	0.47	0.36	0.396666666667	0.213333333333	------	------	K07497	------	------	------
Pstu14405_RS21175	Pstu14405_RS21175	TolC family protein	2.169	1.11671183926	0.00136479021106	0.00555285129903	yes	up	ref_gene	mRNA	0.46	0.44	0.85	1	0.72	0.72	0.813333333333	0.583333333333	GO:0015562	MF:efflux transmembrane transporter activity;	K15725	czcC	------	------
Pstu14405_RS07920	Pstu14405_RS07920	TetR family transcriptional regulator	0.071	-3.81876068054	0.00136647347403	0.00555285129903	yes	down	ref_gene	mRNA	0.99	0.35	1.48	0.08	0	0.06	0.0466666666667	0.94	GO:0003677	MF:DNA binding;	------	------	------	------
Pstu14405_RS14790	Pstu14405_RS14790	FKBP-type peptidyl-prolyl cis-trans isomerase	0.256	-1.9659609919	0.00138251978134	0.00560531829712	yes	down	ref_gene	mRNA	1	0.48	1.52	0.04	0.14	0.25	0.143333333333	1	GO:0006457;GO:0003755	BP:protein folding;MF:peptidyl-prolyl cis-trans isomerase activity;	K03773	fklB	------	------
Pstu14405_RS06925	Pstu14405_RS06925	methyl-accepting chemotaxis protein	0.071	-3.81528194851	0.00140100348812	0.00565722441566	yes	down	ref_gene	mRNA	0.19	0.08	0.26	0	0.01	0.01	0.00666666666667	0.176666666667	GO:0006935;GO:0007165;GO:0005886	BP:chemotaxis;BP:signal transduction;CC:plasma membrane;	K03406	mcp	map02030;map02020	Bacterial chemotaxis;Two-component system
Pstu14405_RS15490	Pstu14405_RS15490	SDR family oxidoreductase	3.674	1.87740208756	0.00140165012088	0.00565722441566	yes	up	ref_gene	mRNA	0.62	0.41	1.72	0.54	2.56	2.34	1.81333333333	0.916666666667	GO:0016491	MF:oxidoreductase activity;	------	------	------	------
Pstu14405_RS07265	Pstu14405_RS07265	hypothetical protein	0.237	-2.0795488685	0.0014067821152	0.00566514959907	yes	down	ref_gene	mRNA	2	0.89	4.1	0	0.32	0.56	0.293333333333	2.33	------	------	------	------	------	------
Pstu14405_RS20785	recG	ATP-dependent DNA helicase RecG	0.473	-1.08031997193	0.00147511820857	0.00591370259398	yes	down	ref_gene	mRNA	0.61	0.34	1.33	0.27	0.15	0.22	0.213333333333	0.76	GO:0006310;GO:0006281;GO:0016887;GO:0003676;GO:0003678;GO:0005524	BP:DNA recombination;BP:DNA repair;MF:ATPase activity;MF:nucleic acid binding;MF:DNA helicase activity;MF:ATP binding;	K03655	recG	map03440	Homologous recombination
Pstu14405_RS06340	Pstu14405_RS06340	8-oxoguanine deaminase	2.093	1.06588963831	0.00158162435329	0.00627038657135	yes	up	ref_gene	mRNA	0.58	0.37	1.31	0.73	0.86	1.13	0.906666666667	0.753333333333	GO:0016810	MF:hydrolase activity, acting on carbon-nitroge;	K18456	------	------	------
Pstu14405_RS17620	Pstu14405_RS17620	3-hydroxybutyrate dehydrogenase	3.812	1.93045632042	0.001592374886	0.00629904047824	yes	up	ref_gene	mRNA	0.22	0.12	0.22	0.42	0.33	0.63	0.46	0.186666666667	GO:0003858	MF:3-hydroxybutyrate dehydrogenase activity;	K00019	bdhA	map00650	Butanoate metabolism
Pstu14405_RS20585	Pstu14405_RS20585	TIM44-like domain-containing protein	0.343	-1.54580603508	0.00160907846105	0.00635106465422	yes	down	ref_gene	mRNA	2.64	2.39	2.22	0.77	0.43	0.68	0.626666666667	2.41666666667	GO:0016020	CC:membrane;	------	------	------	------
Pstu14405_RS14260	Pstu14405_RS14260	trimeric intracellular cation channel family protein	0.071	-3.82027626206	0.00166647339149	0.00656311547132	yes	down	ref_gene	mRNA	0.34	0.44	1.41	0	0.04	0.04	0.0266666666667	0.73	GO:0005886	CC:plasma membrane;	------	------	------	------
Pstu14405_RS11570	xylB	xylulokinase	44.863	5.48746957228	0.00169058949648	0.00664345938398	yes	up	ref_gene	mRNA	0	0	0	0.17	0.02	0.01	0.0666666666667	0	------	------	K00854	xylB	map00040	Pentose and glucuronate interconversions
Pstu14405_RS04025	Pstu14405_RS04025	cation transporter	0.068	-3.86801810293	0.00174028163988	0.00679393793035	yes	down	ref_gene	mRNA	36.84	10.78	103.58	5.15	0	3.07	2.74	50.4	GO:0046872	MF:metal ion binding;	K07213	copZ	map04978	Mineral absorption
Pstu14405_RS11540	Pstu14405_RS11540	AraC family transcriptional regulator	2.941	1.55618362892	0.00178741458187	0.00696273915551	yes	up	ref_gene	mRNA	0.24	0.15	0.47	0.66	0.54	0.33	0.51	0.286666666667	GO:0006351;GO:0009893;GO:0003700;GO:0043565	BP:transcription, DNA-templated;BP:positive regulation of metabolic process;MF:transcription factor activity, sequence-specific DNA binding;MF:sequence-specific DNA binding;	------	------	------	------
Pstu14405_RS20790	Pstu14405_RS20790	aminoacyl-tRNA deacylase and HDOD domain-containing protein	2.550	1.35076979995	0.00185025145788	0.00719184697107	yes	up	ref_gene	mRNA	0.34	0.14	0.77	0.5	0.75	0.48	0.576666666667	0.416666666667	------	------	------	------	------	------
Pstu14405_RS19230	Pstu14405_RS19230	heme-binding protein	0.362	-1.46779308889	0.00188858842851	0.00732424330749	yes	down	ref_gene	mRNA	8.27	3.82	19.35	3.37	0.78	2.91	2.35333333333	10.48	------	------	K11477	glcG	------	------
Pstu14405_RS13975	Pstu14405_RS13975	PilZ domain-containing protein	0.125	-3.00487482164	0.00194658152332	0.00751555375564	yes	down	ref_gene	mRNA	3.75	1.95	3.16	0.81	0.17	0	0.326666666667	2.95333333333	GO:0035438	MF:cyclic-di-GMP binding;	K02676	pilZ	------	------
Pstu14405_RS04355	Pstu14405_RS04355	catalase	2.598	1.37740366748	0.00195034504621	0.00751555375564	yes	up	ref_gene	mRNA	0.19	0.21	0.25	0.39	0.42	0.35	0.386666666667	0.216666666667	------	------	K03781	katE	map00630;map04016;map04011;map05208;map04068;map05014;map04146;map04213;map04212;map04211;map05022;map00380	Glyoxylate and dicarboxylate metabolism;MAPK signaling pathway - plant;MAPK signaling pathway - yeast;Chemical carcinogenesis - reactive oxygen species;FoxO signaling pathway;Amyotrophic lateral sclerosis;Peroxisome;Longevity regulating pathway - multiple species;Longevity regulating pathway - worm;Longevity regulating pathway;Pathways of neurodegeneration - multiple diseases;Tryptophan metabolism
Pstu14405_RS11560	ugpC	sn-glycerol-3-phosphate ABC transporter ATP-binding protein UgpC	5.558	2.47454633355	0.0019687071237	0.00755579243645	yes	up	ref_gene	mRNA	0.08	0.1	0.17	1.03	0.08	0.29	0.466666666667	0.116666666667	GO:0008643;GO:0043190;GO:0140359;GO:0016887;GO:0005524	BP:carbohydrate transport;CC:ATP-binding cassett;MF:ABC-type transmembrane transporter activity;MF:ATPase activity;MF:ATP binding;	K10111	malK	map02010	ABC transporters
Pstu14405_RS04435	Pstu14405_RS04435	NosR/NirI family protein	0.040	-4.62642007411	0.00204045172708	0.00779557198293	yes	down	ref_gene	mRNA	0.08	0.14	0.05	0.01	0	0	0.00333333333333	0.09	GO:0045893;GO:0016020;GO:0005886;GO:0003677;GO:0010181	BP:positive regulation of transcription, DNA-templated;CC:membrane;CC:plasma membrane;MF:DNA binding;MF:FMN binding;	K19339	nosR	------	------
Pstu14405_RS09260	Pstu14405_RS09260	glycosyltransferase	9.806	3.29372281535	0.00206113681073	0.00782538415723	yes	up	ref_gene	mRNA	0.04	0	0.05	0.29	0.14	0.09	0.173333333333	0.03	GO:0005886;GO:0016740	CC:plasma membrane;MF:transferase activity;	------	------	------	------
Pstu14405_RS12480	Pstu14405_RS12480	bifunctional prephenate dehydrogenase/3-phosphoshikimate 1-carboxyvinyltransferase	2.376	1.24879385466	0.0020688013105	0.00783689987962	yes	up	ref_gene	mRNA	0.29	0.1	0.67	0.55	0.48	0.33	0.453333333333	0.353333333333	GO:0006571;GO:0009423;GO:0005737;GO:0008977;GO:0004665;GO:0070403;GO:0003866	BP:tyrosine biosynthetic process;BP:chorismate biosynthetic process;CC:cytoplasm;MF:prephenate dehydrogenase activity;MF:prephenate dehydrogenas;MF:NAD+ binding;MF:3-phosphoshikimate 1-carboxyvinyltransferase activity;	K24018	------	map00400;map00401	Phenylalanine, tyrosine and tryptophan biosynthesis;Novobiocin biosynthesis
Pstu14405_RS02170	Pstu14405_RS02170	efflux RND transporter periplasmic adaptor subunit	0.440	-1.18395350647	0.00212171333273	0.00802034553684	yes	down	ref_gene	mRNA	2.47	1.85	3.02	0.53	0.8	0.79	0.706666666667	2.44666666667	GO:0042221;GO:0005886;GO:0022857	BP:response to chemical;CC:plasma membrane;MF:transmembrane transporter activity;	K03585	acrA	map01501;map01503	Cationic antimicrobial peptide (CAMP) resistance
Pstu14405_RS09855	htpG	molecular chaperone HtpG	2.414	1.27168493845	0.00214610259077	0.00809542496264	yes	up	ref_gene	mRNA	0.13	0.12	0.3	0.36	0.21	0.25	0.273333333333	0.183333333333	------	------	K04079	htpG	map05207;map05215;map04657;map05200;map04914;map04659;map04151;map04915;map04621;map04626;map05418;map05132;map05417;map04217;map04612;map04141	Chemical carcinogenesis - receptor activation;Prostate cancer;IL-17 signaling pathway;Pathways in cancer;Progesterone-mediated oocyte maturation;Th17 cell differentiation;PI3K-Akt signaling pathway;Estrogen signaling pathway;NOD-like receptor signaling pathway;Plant-pathogen interaction;Fluid shear stress and atherosclerosis;Salmonella infection;Lipid and atherosclerosis;Necroptosis;Antigen proce…
Pstu14405_RS12680	Pstu14405_RS12680	NAD-glutamate dehydrogenase	0.429	-1.22199490848	0.00226107503712	0.00847547623977	yes	down	ref_gene	mRNA	0.33	0.27	0.47	0.09	0.13	0.08	0.1	0.356666666667	------	------	K15371	------	map00220;map00250;map00910;map00430	Arginine biosynthesis;Alanine, aspartate and glutamate metabolism;Nitrogen metabolism;Taurine and hypotaurine metabolism
Pstu14405_RS03755	hflK	FtsH protease activity modulator HflK	0.457	-1.13009484098	0.00233291250205	0.00872645931731	yes	down	ref_gene	mRNA	0.91	0.59	1.65	0.27	0.31	0.28	0.286666666667	1.05	GO:0006508;GO:0016020;GO:0008233	BP:proteolysis;CC:membrane;MF:peptidase activity;	K04088	hflK	------	------
Pstu14405_RS16370	Pstu14405_RS16370	acetate kinase	2.629	1.39465591106	0.00234883470504	0.00876305651496	yes	up	ref_gene	mRNA	0.87	0.74	1.67	3.44	0.8	1.47	1.90333333333	1.09333333333	GO:0006085;GO:0006082;GO:0016310;GO:0005737;GO:0008776;GO:0000287;GO:0005524	BP:acetyl-CoA biosynthetic process;BP:organic acid metabolic process;BP:phosphorylation;CC:cytoplasm;MF:acetate kinase activity;MF:magnesium ion binding;MF:ATP binding;	K00925	ackA	map00680;map00720;map00640;map00620;map00430	Methane metabolism;Carbon fixation pathways in prokaryotes;Propanoate metabolism;Pyruvate metabolism;Taurine and hypotaurine metabolism
Pstu14405_RS04740	Pstu14405_RS04740	maltoporin	3.276	1.71176146868	0.00242881291483	0.0090285186938	yes	up	ref_gene	mRNA	0.27	0.04	0.26	0.53	0.29	0.29	0.37	0.19	GO:0034219;GO:0046930;GO:0015288	BP:carbohydrate transmembrane transport;CC:pore complex;MF:porin activity;	K02024	lamB	------	------
Pstu14405_RS18460	Pstu14405_RS18460	peptidylprolyl isomerase	2.753	1.46096085186	0.00256378321913	0.00951046555148	yes	up	ref_gene	mRNA	0.52	0.08	0.81	0.6	0.71	0.78	0.696666666667	0.47	------	------	K03771	surA	------	------
Pstu14405_RS03585	Pstu14405_RS03585	farnesyl diphosphate synthase	0.463	-1.11016639738	0.00263373396574	0.00972957919575	yes	down	ref_gene	mRNA	1.91	1.6	3.48	1.09	0.51	0.54	0.713333333333	2.33	------	------	K13789	------	map00900	Terpenoid backbone biosynthesis
Pstu14405_RS21370	atpB	F0F1 ATP synthase subunit A	0.333	-1.58772756676	0.00265086521911	0.00977267425109	yes	down	ref_gene	mRNA	0.66	0.79	1.38	0.25	0.19	0.18	0.206666666667	0.943333333333	GO:0045263;GO:0005886;GO:0016787;GO:0046933	CC:proton-transporting ATP synthase complex, coupling factor;CC:plasma membrane;MF:hydrolase activity;MF:proton-transporting ATP synthase activity, rotational mechanism;	K02108	atpB	map00195;map00190	Photosynthesis;Oxidative phosphorylation
Pstu14405_RS08410	Pstu14405_RS08410	universal stress protein	0.407	-1.29797010964	0.00267349499147	0.00983067935517	yes	down	ref_gene	mRNA	4.38	2.05	8.11	0.93	1.19	1.41	1.17666666667	4.84666666667	------	------	------	------	------	------
Pstu14405_RS10465	Pstu14405_RS10465	ABC transporter permease	21.382	4.41832295346	0.00295128106118	0.010791187193	yes	up	ref_gene	mRNA	0.02	0	0	0.17	0.07	0.12	0.12	0.00666666666667	------	------	K02050	------	------	------
Pstu14405_RS21110	Pstu14405_RS21110	transposase	0.481	-1.05502275627	0.00311274033741	0.0113342241132	yes	down	ref_gene	mRNA	1.62	1.41	2.67	0.9	0.4	0.53	0.61	1.9	------	------	------	------	------	------
Pstu14405_RS17210	Pstu14405_RS17210	polyprenyl synthetase family protein	0.294	-1.76402004971	0.0031188133466	0.0113342241132	yes	down	ref_gene	mRNA	0.63	0.43	0.9	0.15	0.04	0.19	0.126666666667	0.653333333333	GO:0008299;GO:0016740	BP:isoprenoid biosynthetic process;MF:transferase activity;	K02523	ispB	map00900	Terpenoid backbone biosynthesis
Pstu14405_RS00920	glf	UDP-galactopyranose mutase	3.398	1.76459550551	0.00316612629125	0.0114828271983	yes	up	ref_gene	mRNA	0.16	0.08	0.25	0.31	0.14	0.55	0.333333333333	0.163333333333	------	------	K01854	glf	map00520;map01250;map00541;map00052	Amino sugar and nucleotide sugar metabolism;Biosynthesis of nucleotide sugars;O-Antigen nucleotide sugar biosynthesis;Galactose metabolism
Pstu14405_RS19315	Pstu14405_RS19315	branched-chain amino acid ABC transporter permease	3.958	1.98460967031	0.0032318197831	0.0116973558141	yes	up	ref_gene	mRNA	0.16	0.1	0.1	0.27	0.36	0.32	0.316666666667	0.12	GO:0005886;GO:0022857	CC:plasma membrane;MF:transmembrane transporter activity;	K01997	livH	map02024;map02010	Quorum sensing;ABC transporters
Pstu14405_RS04755	Pstu14405_RS04755	alpha-amylase	18.736	4.22771118181	0.00324941245297	0.0117372716483	yes	up	ref_gene	mRNA	0.01	0.01	0	0.17	0.01	0.04	0.0733333333333	0.00666666666667	GO:0005975	BP:carbohydrate metabolic process;	K01176	amyA	map04972;map04973;map04970;map00500	Pancreatic secretion;Carbohydrate digestion and absorption;Salivary secretion;Starch and sucrose metabolism
Pstu14405_RS02020	metW	methionine biosynthesis protein MetW	0.381	-1.39324178948	0.00334569675865	0.0120364301901	yes	down	ref_gene	mRNA	1.53	0.88	3.1	0.65	0.29	0.37	0.436666666667	1.83666666667	GO:0008757	MF:S-adenosylmethionine-dependent methyltransferase activity;	------	------	------	------
Pstu14405_RS14805	rdgC	recombination-associated protein RdgC	0.426	-1.23051059568	0.00336128330708	0.0120682219941	yes	down	ref_gene	mRNA	1.31	0.78	2.35	0.68	0.25	0.28	0.403333333333	1.48	GO:0006310;GO:0005737;GO:0009295	BP:DNA recombination;CC:cytoplasm;CC:nucleoid;	K03554	rdgC	------	------
Pstu14405_RS17965	rpsQ	30S ribosomal protein S17	0.454	-1.14071193933	0.00374991587907	0.0133829333169	yes	down	ref_gene	mRNA	31.89	15.86	56.08	9.61	7.8	16.26	11.2233333333	34.61	GO:0006412;GO:1990904;GO:0005840;GO:0003735;GO:0019843	BP:translation;CC:ribonucleoprotein complex;CC:ribosome;MF:structural constituent of ribosome;MF:rRNA binding;	K02961	rpsQ	map03010	Ribosome
Pstu14405_RS14695	Pstu14405_RS14695	NADH:flavin oxidoreductase/NADH oxidase	2.170	1.11776664124	0.00375911120515	0.0133890255673	yes	up	ref_gene	mRNA	0.91	0.57	1.48	2.28	0.94	0.92	1.38	0.986666666667	GO:0003959;GO:0050661;GO:0018548;GO:0010181	MF:NADPH dehydrogenase activity;MF:NADP binding;MF:pentaerythritol trinitrate reductase activity;MF:FMN binding;	------	------	------	------
Pstu14405_RS20445	Pstu14405_RS20445	dicarboxylate/amino acid:cation symporter	2.252	1.17118618529	0.00377125946555	0.013405590307	yes	up	ref_gene	mRNA	0.49	0.24	0.97	0.49	0.73	0.96	0.726666666667	0.566666666667	GO:0046942;GO:0016020;GO:0015293	BP:carboxylic acid transport;CC:membrane;MF:symporter activity;	------	------	------	------
Pstu14405_RS11525	xthA	exodeoxyribonuclease III	7.127	2.83330584041	0.00392160062116	0.0139123450608	yes	up	ref_gene	mRNA	0.08	0.02	0.03	0.23	0.23	0.14	0.2	0.0433333333333	GO:0006281;GO:0046872;GO:0004519;GO:0008311;GO:0003677	BP:DNA repair;MF:metal ion binding;MF:endonuclease activity;MF:double-stranded DNA 3'-5' exodeoxyribonuclease activity;MF:DNA binding;	K01142	xthA	map03410	Base excision repair
Pstu14405_RS16810	Pstu14405_RS16810	ABC transporter substrate-binding protein	3.105	1.63441650222	0.00399742113607	0.0140696633687	yes	up	ref_gene	mRNA	0.58	0.19	1.29	0.56	1.13	1.77	1.15333333333	0.686666666667	------	------	K07323	mlaC	map02010	ABC transporters
Pstu14405_RS06355	mltF	membrane-bound lytic murein transglycosylase MltF	0.337	-1.56900277324	0.00416718001008	0.0145810525597	yes	down	ref_gene	mRNA	0.42	0.44	0.92	0.12	0.05	0.21	0.126666666667	0.593333333333	GO:0071555;GO:0000270;GO:0016998;GO:0009279;GO:0008933	BP:cell wall organization;BP:peptidoglycan metabolic process;BP:cell wall macromolecule catabolic process;CC:cell outer membrane;MF:lytic transglycosylase activity;	K18691	mltF	------	------
Pstu14405_RS15940	Pstu14405_RS15940	homoserine dehydrogenase	0.242	-2.04596623897	0.00428428375771	0.0149323574245	yes	down	ref_gene	mRNA	0.31	0.26	0.41	0.06	0.08	0.01	0.05	0.326666666667	GO:0009097;GO:0009086;GO:0009088;GO:0050661;GO:0004412	BP:isoleucine biosynthetic process;BP:methionine biosynthetic process;BP:threonine biosynthetic process;MF:NADP binding;MF:homoserine dehydrogenase activity;	K00003	hom	map00270;map00300;map00260	Cysteine and methionine metabolism;Lysine biosynthesis;Glycine, serine and threonine metabolism
Pstu14405_RS07060	Pstu14405_RS07060	DUF445 domain-containing protein	0.479	-1.06248701227	0.00439104966226	0.015274701938	yes	down	ref_gene	mRNA	0.79	0.55	1.35	0.29	0.22	0.29	0.266666666667	0.896666666667	GO:0016020	CC:membrane;	------	------	------	------
Pstu14405_RS04490	Pstu14405_RS04490	nitrite reductase	0.325	-1.62074466908	0.00464346509799	0.0159663761446	yes	down	ref_gene	mRNA	0.68	0.5	0.49	0.22	0.1	0.1	0.14	0.556666666667	GO:0046872;GO:0020037;GO:0009055	MF:metal ion binding;MF:heme binding;MF:electron carrier activity;	K24867	nirN	map00860	Porphyrin metabolism
Pstu14405_RS12600	Pstu14405_RS12600	IS66 family transposase	40.992	5.357286021	0.00471936436853	0.0161962063166	yes	up	ref_gene	mRNA	0	0	0	0.13	0.04	0	0.0566666666667	0	------	------	K07484	------	------	------
Pstu14405_RS01050	mdcH	malonate decarboxylase subunit epsilon	22.882	4.51613670444	0.00480196257474	0.0164481016928	yes	up	ref_gene	mRNA	0	0	0.02	0.29	0.04	0.05	0.126666666667	0.00666666666667	GO:0004314	MF:[acyl-carrier-protein] S-malonyltransferase activity;	K13935	mdcH	------	------
Pstu14405_RS10245	Pstu14405_RS10245	formate/nitrite transporter family protein	3.991	1.99679425538	0.00487194958953	0.016655919438	yes	up	ref_gene	mRNA	0.08	0.18	0.2	0.43	0.2	0.64	0.423333333333	0.153333333333	GO:0016020;GO:0022857	CC:membrane;MF:transmembrane transporter activity;	K21993	fdhC	------	------
Pstu14405_RS01495	Pstu14405_RS01495	hypothetical protein	2.343	1.22826080717	0.00532233685326	0.018160950942	yes	up	ref_gene	mRNA	13.27	13.12	21.24	17.84	36.91	28.86	27.87	15.8766666667	------	------	------	------	------	------
Pstu14405_RS18075	secE	preprotein translocase subunit SecE	0.406	-1.30004852307	0.00540445381965	0.0184060255801	yes	down	ref_gene	mRNA	5.41	3.18	5.75	1.27	1.42	1.34	1.34333333333	4.78	GO:0009306;GO:0043952;GO:0065002;GO:0006605;GO:0005886;GO:0008320	BP:protein secretion;BP:protein transport by the Sec complex;BP:intracellular protein transmembrane transport;BP:protein targeting;CC:plasma membrane;MF:protein transmembrane transporter activity;	K03073	secE	map02024;map03070;map03060	Quorum sensing;Bacterial secretion system;Protein export
Pstu14405_RS12645	Pstu14405_RS12645	YggL family protein	0.399	-1.32400264298	0.00544350227837	0.0184544902795	yes	down	ref_gene	mRNA	8.54	7.19	13.04	3.46	3.5	1.51	2.82333333333	9.59	------	------	K09923	------	------	------
Pstu14405_RS16935	gatC	Asp-tRNA(Asn)/Glu-tRNA(Gln) amidotransferase subunit GatC	0.246	-2.02036554727	0.00547463789556	0.0185040691064	yes	down	ref_gene	mRNA	4.77	4.32	19.33	2.83	0.84	1.39	1.68666666667	9.47333333333	GO:0006450;GO:0006412;GO:0050566;GO:0050567;GO:0016740;GO:0005524	BP:regulation of translational fidelity;BP:translation;MF:asparaginyl-tRNA synthas;MF:glutaminyl-tRNA synthas;MF:transferase activity;MF:ATP binding;	K02435	gatC	map00970	Aminoacyl-tRNA biosynthesis
Pstu14405_RS03480	ureA	urease subunit gamma	0.051	-4.28306629716	0.00575395479982	0.0193021973397	yes	down	ref_gene	mRNA	1.41	1.37	3.38	0	0	0	0	2.05333333333	GO:0043419;GO:0005737;GO:0009039;GO:0016151	BP:urea catabolic process;CC:cytoplasm;MF:urease activity;MF:nickel cation binding;	K01430	ureA	map00220;map00230;map00791	Arginine biosynthesis;Purine metabolism;Atrazine degradation
Pstu14405_RS10310	Pstu14405_RS10310	DUF523 and DUF1722 domain-containing protein	3.564	1.83369934861	0.00582296721229	0.0194971261715	yes	up	ref_gene	mRNA	0.14	0.05	0.14	0.33	0.18	0.24	0.25	0.11	------	------	------	------	------	------
Pstu14405_RS06285	Pstu14405_RS06285	NCS2 family permease	2.418	1.27364654644	0.00599804414676	0.0200457998774	yes	up	ref_gene	mRNA	0.38	0.37	0.5	1.14	0.53	0.46	0.71	0.416666666667	------	------	K06901	pbuG	------	------
Pstu14405_RS11255	galU	UTP--glucose-1-phosphate uridylyltransferase GalU	0.269	-1.89620185516	0.00614513480629	0.0204990690926	yes	down	ref_gene	mRNA	0.48	0.28	0.8	0.07	0.1	0.08	0.0833333333333	0.52	GO:0009058;GO:0006011;GO:0003983	BP:biosynthetic process;BP:UDP-glucose metabolic process;MF:UT;	K00963	galU	map01250;map00520;map00040;map00541;map00052;map00500	Biosynthesis of nucleotide sugars;Amino sugar and nucleotide sugar metabolism;Pentose and glucuronate interconversions;O-Antigen nucleotide sugar biosynthesis;Galactose metabolism;Starch and sucrose metabolism
sRNA0015			13.362	3.74002625955	0.00624663047138	0.0207988366533	yes	up	sRNA	unknown	0	0	0	0	0	0	0	0
Pstu14405_RS17565	maiA	maleylacetoacetate isomerase	2.977	1.57403736085	0.0062659571335	0.0208244077225	yes	up	ref_gene	mRNA	0.27	0.34	0.31	0.79	0.45	0.76	0.666666666667	0.306666666667	------	------	K01800	maiA	map00350;map00643	Tyrosine metabolism;Styrene degradation
Pstu14405_RS12930	Pstu14405_RS12930	ATP-binding protein	2.971	1.57081211956	0.00628979231679	0.020864839819	yes	up	ref_gene	mRNA	0.08	0.05	0.2	0.21	0.12	0.25	0.193333333333	0.11	------	------	------	------	------	------
Pstu14405_RS04580	Pstu14405_RS04580	cbb3-type cytochrome c oxidase subunit I	0.368	-1.44155482766	0.00635112788116	0.0209904189492	yes	down	ref_gene	mRNA	1.12	1.17	0.92	0.43	0.22	0.26	0.303333333333	1.07	GO:0019333;GO:0009060;GO:0005886;GO:0070469;GO:0004129;GO:0016966;GO:0020037;GO:0046872	BP:denitrification pathway;BP:aerobic respiration;CC:plasma membrane;CC:respiratory chain;MF:cytochrome-c oxidase activity;MF:nitric oxide reductase activity;MF:heme binding;MF:metal ion binding;	K04561	norB	map00910	Nitrogen metabolism
Pstu14405_RS17585	Pstu14405_RS17585	sodium-dependent transporter	2.827	1.49904110248	0.00652079003816	0.0214717727223	yes	up	ref_gene	mRNA	0.19	0.19	0.22	0.71	0.28	0.25	0.413333333333	0.2	GO:0016020;GO:0015293	CC:membrane;MF:symporter activity;	K03308	------	------	------
Pstu14405_RS09265	Pstu14405_RS09265	oligosaccharide flippase family protein	18.231	4.18829550476	0.00681944165738	0.0224139001533	yes	up	ref_gene	mRNA	0.01	0	0	0.08	0.02	0.05	0.05	0.00333333333333	------	------	------	------	------	------
Pstu14405_RS00700	Pstu14405_RS00700	cytochrome c oxidase assembly protein	23.108	4.53030404847	0.00742935895116	0.0243291095324	yes	up	ref_gene	mRNA	0.04	0	0	0	0.36	0.35	0.236666666667	0.0133333333333	GO:0005886;GO:0005507	CC:plasma membrane;MF:copper ion binding;	K02258	ctaG	map00190;map04714	Oxidative phosphorylation;Thermogenesis
Pstu14405_RS00515	rbbA	ribosome-associated ATPase/putative transporter RbbA	0.478	-1.06539734545	0.0077039059799	0.0251361019928	yes	down	ref_gene	mRNA	0.49	0.35	0.77	0.21	0.08	0.21	0.166666666667	0.536666666667	------	------	K13926	rbbA	------	------
Pstu14405_RS20700	Pstu14405_RS20700	RNA polymerase sigma factor	4.777	2.25601203931	0.00781261805133	0.0254443735442	yes	up	ref_gene	mRNA	0.01	0.01	0.16	0.17	0.17	0.11	0.15	0.06	GO:0006352;GO:0016987;GO:0003677	BP:DNA-templated transcription, initiation;MF:sigma factor activity;MF:DNA binding;	K03088	rpoE	------	------
Pstu14405_RS03455	Pstu14405_RS03455	NCS1 family nucleobase:cation symporter-1	26.244	4.71392991277	0.00797101343881	0.025913040052	yes	up	ref_gene	mRNA	0	0	0	0.07	0.01	0.04	0.04	0	------	------	K03457	------	------	------
Pstu14405_RS12610	Pstu14405_RS12610	transposase	3.060	1.61372361139	0.00825074283012	0.0266287512279	yes	up	ref_gene	mRNA	0.99	0.34	1.59	2.79	1.62	1.46	1.95666666667	0.973333333333	GO:0006313;GO:0043565;GO:0004803	BP:transposition, DNA-mediated;MF:sequence-specific DNA binding;MF:transposase activity;	K07483	------	------	------
Pstu14405_RS17370	Pstu14405_RS17370	DJ-1 family glyoxalase III	2.073	1.05179466837	0.00844172453058	0.0271471285264	yes	up	ref_gene	mRNA	1.11	0.66	2.41	2.63	1.32	1.41	1.78666666667	1.39333333333	GO:0006508;GO:0008233	BP:proteolysis;MF:peptidase activity;	K03152	thiJ	------	------
Pstu14405_RS03615	Pstu14405_RS03615	MFS transporter	18.951	4.24416586027	0.00880511603222	0.0282142427699	yes	up	ref_gene	mRNA	0	0.01	0	0.02	0.12	0.05	0.0633333333333	0.00333333333333	GO:0016020;GO:0022857	CC:membrane;MF:transmembrane transporter activity;	K08161	mdtG	------	------
Pstu14405_RS19245	glcD	glycolate oxidase subunit GlcD	0.480	-1.05905797193	0.00889604812208	0.0284546226159	yes	down	ref_gene	mRNA	5.62	1.97	15.71	2.82	1.2	1.93	1.98333333333	7.76666666667	GO:0009339;GO:0003973;GO:0071949	CC:glycolate oxidase complex;MF:;MF:FAD binding;	K00104	glcD	map00630	Glyoxylate and dicarboxylate metabolism
Pstu14405_RS21015	Pstu14405_RS21015	acyl-CoA dehydrogenase family protein	3.572	1.8369142738	0.00897511819505	0.0286144251639	yes	up	ref_gene	mRNA	2.12	0.96	5.64	14.99	1.56	1.73	6.09333333333	2.90666666667	GO:0016627;GO:0050660	MF:oxidoreductase activity, acting on the CH-CH group of donors;MF:flavin adenine dinucleotide binding;	------	------	------	------
Pstu14405_RS04795	Pstu14405_RS04795	alpha-glucosidase	3.957	1.98431682593	0.009089484153	0.0289181453124	yes	up	ref_gene	mRNA	0.03	0.11	0.12	0.51	0.11	0.13	0.25	0.0866666666667	------	------	K01187	malZ	map00500;map00052	Starch and sucrose metabolism;Galactose metabolism
Pstu14405_RS06160	hyi	hydroxypyruvate isomerase	0.246	-2.02342364251	0.00975468062258	0.0308696795631	yes	down	ref_gene	mRNA	0.56	0.73	0.8	0	0.19	0.15	0.113333333333	0.696666666667	------	------	K01816	hyi	map00630	Glyoxylate and dicarboxylate metabolism
Pstu14405_RS12965	Pstu14405_RS12965	L-threonylcarbamoyladenylate synthase	0.357	-1.48675424561	0.0103091549275	0.0323381912463	yes	down	ref_gene	mRNA	0.81	0.65	1.96	0.18	0.31	0.22	0.236666666667	1.14	GO:0003725	MF:double-stranded RNA binding;	------	------	------	------
Pstu14405_RS06905	pulA	pullulanase-type alpha-1%2C6-glucosidase	2.008	1.00592234194	0.0105748068987	0.0331134058405	yes	up	ref_gene	mRNA	0.1	0.06	0.21	0.17	0.13	0.13	0.143333333333	0.123333333333	------	------	K01200	pulA	map00500	Starch and sucrose metabolism
Pstu14405_RS08820	Pstu14405_RS08820	DUF4404 family protein	0.317	-1.65784666466	0.0108779137121	0.0338845117026	yes	down	ref_gene	mRNA	11.64	8.84	14.21	4.79	1.13	3.74	3.22	11.5633333333	------	------	------	------	------	------
Pstu14405_RS07130	Pstu14405_RS07130	alpha/beta hydrolase	9.037	3.17586805399	0.0109734266792	0.0341072022259	yes	up	ref_gene	mRNA	0.04	0.02	0	0.15	0.18	0.04	0.123333333333	0.02	------	------	------	------	------	------
Pstu14405_RS19305	Pstu14405_RS19305	ABC transporter ATP-binding protein	5.081	2.34499781436	0.011002805306	0.0341072022259	yes	up	ref_gene	mRNA	0.05	0.09	0.03	0.2	0.18	0.29	0.223333333333	0.0566666666667	------	------	K01995	livG	map02024;map02010	Quorum sensing;ABC transporters
Pstu14405_RS10380	Pstu14405_RS10380	porin	6.383	2.67413641282	0.0110066306959	0.0341072022259	yes	up	ref_gene	mRNA	0.01	0.01	0.05	0.05	0.13	0.1	0.0933333333333	0.0233333333333	GO:0009279;GO:0015288	CC:cell outer membrane;MF:porin activity;	------	------	------	------
Pstu14405_RS10565	Pstu14405_RS10565	triacylglycerol lipase	16.071	4.00641056074	0.0110707369575	0.03419932165	yes	up	ref_gene	mRNA	0	0.02	0	0.06	0.1	0.07	0.0766666666667	0.00666666666667	------	------	K01046	lip	map00561	Glycerolipid metabolism
Pstu14405_RS11455	Pstu14405_RS11455	efflux RND transporter permease subunit	3.189	1.67299798491	0.0110746125477	0.03419932165	yes	up	ref_gene	mRNA	0.03	0.02	0.05	0.11	0.07	0.03	0.07	0.0333333333333	GO:0042908;GO:0005886;GO:0015562	BP:xenobiotic transport;CC:plasma membrane;MF:efflux transmembrane transporter activity;	K18299	mexF	------	------
Pstu14405_RS09050	Pstu14405_RS09050	LysR family transcriptional regulator	2.354	1.23485474938	0.0110957163297	0.0342054151682	yes	up	ref_gene	mRNA	0.17	0.25	0.78	0.57	0.52	0.55	0.546666666667	0.4	GO:0006351;GO:0003700;GO:0003677	BP:transcription, DNA-templated;MF:transcription factor activity, sequence-specific DNA binding;MF:DNA binding;	------	------	------	------
Pstu14405_RS09080	fadA	acetyl-CoA C-acyltransferase FadA	2.020	1.01433954807	0.0111681632047	0.0342688369186	yes	up	ref_gene	mRNA	8.8	5.16	16.98	23.19	6.3	9.45	12.98	10.3133333333	GO:0006635;GO:0005737;GO:0003988	BP:fatty acid beta-oxidation;CC:cytoplasm;MF:acetyl-CoA C-acyltransferase activity;	K00632	fadA	map00280;map00642;map00907;map00592;map00362;map00071	Valine, leucine and isoleucine degradation;Ethylbenzene degradation;Pinene, camphor and geraniol degradation;alpha-Linolenic acid metabolism;Benzoate degradation;Fatty acid degradation
Pstu14405_RS06500	suhB	inositol-phosphate phosphatase	0.154	-2.69850783975	0.0112989107852	0.0345932405546	yes	down	ref_gene	mRNA	0.28	0.13	0.61	0.04	0.03	0.03	0.0333333333333	0.34	GO:0031564;GO:0046854;GO:0008934;GO:0052833;GO:0052832;GO:0046872	BP:transcription antitermination;BP:phosphatidylinositol phosphorylation;MF:inositol monophosphate 1-phosphatase activity;MF:inositol monophosphate 4-phosphatase activity;MF:inositol monophosphate 3-phosphatase activity;MF:metal ion binding;	K01092	suhB	map00521;map04070;map00562	Streptomycin biosynthesis;Phosphatidylinositol signaling system;Inositol phosphate metabolism
Pstu14405_RS05990	Pstu14405_RS05990	DUF481 domain-containing protein	3.084	1.62471512465	0.0120627597119	0.036711678328	yes	up	ref_gene	mRNA	0.11	0.05	0.24	0.26	0.28	0.16	0.233333333333	0.133333333333	------	------	------	------	------	------
Pstu14405_RS06805	livG	high-affinity branched-chain amino acid ABC transporter ATP-binding protein LivG	4.481	2.16371710723	0.0122379938573	0.0370873440963	yes	up	ref_gene	mRNA	0.14	0.02	0.1	0.25	0.3	0.15	0.233333333333	0.0866666666667	GO:0016887;GO:0005524	MF:ATPase activity;MF:ATP binding;	K01995	livG	map02024;map02010	Quorum sensing;ABC transporters
Pstu14405_RS07145	Pstu14405_RS07145	DUF3079 domain-containing protein	0.392	-1.35004808938	0.0124523663337	0.0376401509133	yes	down	ref_gene	mRNA	34.13	43.25	38.6	24.22	8.17	12.29	14.8933333333	38.66	------	------	------	------	------	------
Pstu14405_RS01405	Pstu14405_RS01405	nitrate regulatory protein	6.029	2.59201523036	0.0124658077213	0.0376401509133	yes	up	ref_gene	mRNA	0.03	0.02	0.02	0.18	0.05	0.06	0.0966666666667	0.0233333333333	GO:0003723	MF:RNA binding;	------	------	------	------
Pstu14405_RS21160	Pstu14405_RS21160	hypothetical protein	4.939	2.30431447727	0.0130284796189	0.03901996911	yes	up	ref_gene	mRNA	0.45	0.9	2.22	7.79	2.3	3.79	4.62666666667	1.19	------	------	------	------	------	------
Pstu14405_RS06195	Pstu14405_RS06195	exodeoxyribonuclease III	2.809	1.49010569901	0.0132963423276	0.0396892488845	yes	up	ref_gene	mRNA	0.29	0.29	0.33	0.51	0.66	0.56	0.576666666667	0.303333333333	------	------	K01142	xthA	map03410	Base excision repair
Pstu14405_RS16990	Pstu14405_RS16990	ATP-binding protein	0.063	-3.99469891213	0.0134563437651	0.0400999044201	yes	down	ref_gene	mRNA	0.07	0.05	0.11	0	0	0	0	0.0766666666667	GO:0016020;GO:0000155	CC:membrane;MF:phosphorelay sensor kinase activity;	K15011	regB	map02020	Two-component system
Pstu14405_RS05340	Pstu14405_RS05340	protein-disulfide reductase DsbD	0.151	-2.7315459813	0.0135997598548	0.0404598512817	yes	down	ref_gene	mRNA	0.09	0.1	0.1	0.01	0.01	0.01	0.01	0.0966666666667	------	------	K04084	dsbD	------	------
Pstu14405_RS07680	Pstu14405_RS07680	DUF485 domain-containing protein	0.222	-2.17134039317	0.0136463672039	0.0405310706987	yes	down	ref_gene	mRNA	3.18	1.87	6.38	0.97	0.29	0.65	0.636666666667	3.81	GO:0016020	CC:membrane;	------	------	------	------
Pstu14405_RS02260	Pstu14405_RS02260	LysE family translocator	9.020	3.17318829744	0.0139440952345	0.0412782156943	yes	up	ref_gene	mRNA	0.08	0	0.05	0.06	0.33	0.27	0.22	0.0433333333333	GO:0006865;GO:0005886	BP:amino acid transport;CC:plasma membrane;	------	------	------	------
Pstu14405_RS06055	Pstu14405_RS06055	imelysin family protein	2.990	1.57997214516	0.0144166142068	0.0424660728201	yes	up	ref_gene	mRNA	0.22	0.09	0.4	0.1	0.49	0.58	0.39	0.236666666667	------	------	K07231	------	------	------
Pstu14405_RS20345	Pstu14405_RS20345	nucleotidyltransferase family protein	2.501	1.32233349524	0.0144924513286	0.0426192483151	yes	up	ref_gene	mRNA	0.43	0.23	0.59	1.14	0.31	0.6	0.683333333333	0.416666666667	GO:0016740	MF:transferase activity;	K09962	------	------	------
Pstu14405_RS19260	ubiA	4-hydroxybenzoate octaprenyltransferase	0.390	-1.35971595868	0.0145968163459	0.0428556775475	yes	down	ref_gene	mRNA	0.59	0.27	1.72	0.17	0.18	0.19	0.18	0.86	------	------	K03179	ubiA	map00130	Ubiquinone and other terpenoid-quinone biosynthesis
Pstu14405_RS10495	Pstu14405_RS10495	SDR family oxidoreductase	21.869	4.45084682243	0.0146840515935	0.04304112172	yes	up	ref_gene	mRNA	0	0	0	0.04	0.08	0.09	0.07	0	GO:0016491	MF:oxidoreductase activity;	K00019	bdhA	map00650	Butanoate metabolism
Pstu14405_RS06660	Pstu14405_RS06660	TonB-dependent copper receptor	0.150	-2.73700426961	0.0147999833789	0.0433099349942	yes	down	ref_gene	mRNA	1.91	2.33	0.25	0.29	0.13	0.2	0.206666666667	1.49666666667	------	------	K02014	------	------	------
Pstu14405_RS11545	Pstu14405_RS11545	sugar ABC transporter substrate-binding protein	2.887	1.52959350206	0.0148842307322	0.0434853015509	yes	up	ref_gene	mRNA	0.19	0.11	0.41	0.9	0.16	0.22	0.426666666667	0.236666666667	------	------	K10227	smoE	map02010	ABC transporters
Pstu14405_RS02700	bioF	8-amino-7-oxononanoate synthase	7.682	2.94144252361	0.0149475154932	0.0435752824445	yes	up	ref_gene	mRNA	0.02	0.03	0	0.12	0.06	0.08	0.0866666666667	0.0166666666667	------	------	K00652	bioF	map00780	Biotin metabolism
Pstu14405_RS04665	Pstu14405_RS04665	FTR1 family protein	2.945	1.55833084621	0.0149637714882	0.0435752824445	yes	up	ref_gene	mRNA	0.52	0.28	1.55	0.28	1.62	1.68	1.19333333333	0.783333333333	GO:0033573;GO:0005381	CC:high-affinity iron permease complex;MF:iron ion transmembrane transporter activity;	K07243	efeU	------	------
Pstu14405_RS14425	katG	catalase/peroxidase HPI	5.866	2.5524310782	0.0150257863855	0.0436138085347	yes	up	ref_gene	mRNA	0.01	0	0.02	0.04	0.03	0.05	0.04	0.01	------	------	K03782	katG	map00940;map00983;map00380;map00360	Phenylpropanoid biosynthesis;Drug metabolism - other enzymes;Tryptophan metabolism;Phenylalanine metabolism
Pstu14405_RS18145	tyrS	tyrosine--tRNA ligase	0.063	-3.99199196203	0.0152314353041	0.0441390702169	yes	down	ref_gene	mRNA	0.04	0.05	0.17	0	0	0	0	0.0866666666667	------	------	K01866	tyrS	map00970	Aminoacyl-tRNA biosynthesis
Pstu14405_RS05625	Pstu14405_RS05625	TRAP transporter substrate-binding protein	2.137	1.09567189192	0.0152720430939	0.0441851343882	yes	up	ref_gene	mRNA	0.2	0.18	0.56	0.39	0.37	0.42	0.393333333333	0.313333333333	GO:0055085;GO:0071702;GO:0031317;GO:0046872	BP:transmembrane transport;BP:organic substance transport;CC:tripartite ATP-independent periplasmic transporter complex;MF:metal ion binding;	------	------	------	------
Pstu14405_RS20630	selB	selenocysteine-specific translation elongation factor	3.286	1.71653007919	0.0153477679194	0.0443324863327	yes	up	ref_gene	mRNA	0.03	0.01	0.23	0.16	0.17	0.1	0.143333333333	0.09	------	------	K03833	selB	------	------
Pstu14405_RS21360	Pstu14405_RS21360	F0F1 ATP synthase subunit B	0.186	-2.42867652458	0.0154314389498	0.0445022787777	yes	down	ref_gene	mRNA	0.57	0.74	1.18	0.2	0	0.15	0.116666666667	0.83	GO:0045263;GO:0005886;GO:0016787;GO:0046933	CC:proton-transporting ATP synthase complex, coupling factor;CC:plasma membrane;MF:hydrolase activity;MF:proton-transporting ATP synthase activity, rotational mechanism;	K02109	atpF	map00195;map00190	Photosynthesis;Oxidative phosphorylation
Pstu14405_RS14355	tcdA	tRNA cyclic N6-threonylcarbamoyladenosine(37) synthase TcdA	0.435	-1.2007888669	0.0157129392641	0.0451683848943	yes	down	ref_gene	mRNA	0.75	0.51	1.82	0.41	0.12	0.29	0.273333333333	1.02666666667	GO:0008641	MF:small protein activating enzyme activity;	K22132	tcdA	------	------
Pstu14405_RS03870	Pstu14405_RS03870	outer membrane protein assembly factor BamD	0.427	-1.22634053376	0.0157946690676	0.0452578017514	yes	down	ref_gene	mRNA	0.67	0.54	1.05	0.15	0.15	0.31	0.203333333333	0.753333333333	GO:0051205;GO:0043165;GO:0009279	BP:protein insertion into membrane;BP:Gram-negative-bacterium-type cell outer membrane assembly;CC:cell outer membrane;	K05807	bamD	------	------
Pstu14405_RS18645	Pstu14405_RS18645	pilus assembly protein PilM	2.087	1.06167454235	0.0159758763593	0.0456307778441	yes	up	ref_gene	mRNA	1.35	0.6	2.32	3.27	0.83	1.42	1.84	1.42333333333	GO:0051301	BP:cell division;	K02662	pilM	------	------
Pstu14405_RS04640	Pstu14405_RS04640	Crp/Fnr family transcriptional regulator	0.055	-4.19307487165	0.0160288482563	0.0457090600993	yes	down	ref_gene	mRNA	0.17	0.24	0.08	0	0	0	0	0.163333333333	GO:0006355;GO:0003677	BP:regulation of transcription, DNA-templated;MF:DNA binding;	K21563	dnr	------	------
Pstu14405_RS04540	Pstu14405_RS04540	cytochrome c	0.086	-3.53639068855	0.0163171025103	0.0463831149259	yes	down	ref_gene	mRNA	1.06	1.16	1.87	0	0.2	0	0.0666666666667	1.36333333333	GO:0042597;GO:0046872;GO:0020037;GO:0009055	CC:periplasmic space;MF:metal ion binding;MF:heme binding;MF:electron carrier activity;	K19344	nirC	------	------
Pstu14405_RS17630	Pstu14405_RS17630	DNA-formamidopyrimidine glycosylase family protein	10.336	3.3696455468	0.0163444862865	0.0463872086988	yes	up	ref_gene	mRNA	0	0.02	0.03	0.21	0.05	0.12	0.126666666667	0.0166666666667	GO:0006284;GO:0140078;GO:0004519;GO:0019104;GO:0008270;GO:0003684	BP:base-excision repair;MF:class I DNA;MF:endonuclease activity;MF:DNA N-glycosylase activity;MF:zinc ion binding;MF:damaged DNA binding;	K05522	nei	map03410	Base excision repair
Pstu14405_RS03715	queG	tRNA epoxyqueuosine(34) reductase QueG	0.496	-1.01254546471	0.0172980185384	0.0487068616482	yes	down	ref_gene	mRNA	0.7	0.87	1.67	0.42	0.29	0.34	0.35	1.08	------	------	K18979	queG	------	------
Pstu14405_RS07300	Pstu14405_RS07300	cobyric acid synthase	0.400	-1.32368870624	0.0177446965801	0.0498077197571	yes	down	ref_gene	mRNA	0.52	0.29	0.89	0.04	0.21	0.14	0.13	0.566666666667	------	------	K02232	cobQ	map00860	Porphyrin metabolism
Pstu14405_RS02640	Pstu14405_RS02640	polyprenyl synthetase family protein	2.312	1.20917212384	0.0178201671608	0.0499411581247	yes	up	ref_gene	mRNA	1.29	0.5	3.03	4.12	0.91	1.43	2.15333333333	1.60666666667	GO:0008299;GO:0016740	BP:isoprenoid biosynthetic process;MF:transferase activity;	K13789	------	map00900	Terpenoid backbone biosynthesis
